# Supplementary material for: The impact of curcumin derived polyphenols on the structure and flexibility COVID-19 main protease binding pocket: a molecular dynamics simulation study
Source: PeerJ. 2021 Jul 19;9:e11590. doi: 10.7717/peerj.11590 (PMC8297469; doi:10.7717/peerj.11590)
Supplement: Supplemental Information 3 [file peerj-09-11590-s003.txt]

1	3	3	5	0
2	1	4	4	0
3	1	4	4	0
4	2	4	3	1
5	1	4	4	0
6	1	5	3	0
7	1	4	4	0
8	1	4	3	0
9	2	4	4	0
10	2	4	3	0
11	2	4	4	0
12	2	3	4	0
13	1	4	4	1
14	2	3	4	0
15	1	4	5	1
16	2	4	4	0
17	1	4	4	0
18	2	3	4	1
19	2	5	4	0
20	2	4	4	1
21	1	4	3	2
22	1	3	4	0
23	0	4	2	0
24	1	4	3	0
25	2	4	2	0
26	1	4	4	0
27	0	3	4	0
28	0	4	3	0
29	0	4	4	0
30	1	3	3	0
31	1	4	4	0
32	0	4	3	0
33	1	3	3	0
34	0	5	2	1
35	1	4	3	0
36	0	4	3	0
37	0	4	3	0
38	0	4	3	0
39	1	3	3	0
40	1	4	2	0
41	1	4	4	0
42	1	4	3	0
43	0	3	4	0
44	1	3	4	0
45	1	4	4	1
46	1	4	4	0
47	1	5	3	0
48	1	4	3	0
49	1	4	3	0
50	1	4	4	0
51	1	4	3	0
52	2	4	1	0
53	3	3	3	0
54	3	4	3	0
55	2	4	4	0
56	3	4	3	1
57	3	4	3	1
58	3	3	2	1
59	3	5	2	0
60	3	4	2	1
61	4	4	3	0
62	3	4	3	0
63	2	2	3	0
64	3	4	3	0
65	4	3	3	0
66	3	3	3	0
67	3	3	3	0
68	4	5	3	0
69	4	5	2	1
70	4	4	3	0
71	3	4	3	0
72	1	3	2	0
73	2	3	3	0
74	3	3	3	1
75	3	3	3	0
76	2	4	2	0
77	2	4	3	0
78	3	4	3	0
79	3	4	3	0
80	3	3	2	0
81	2	3	3	0
82	3	4	2	0
83	2	4	3	1
84	3	3	2	0
85	3	4	3	0
86	3	3	2	0
87	3	4	3	0
88	3	4	3	0
89	3	4	3	0
90	4	3	3	0
91	4	4	2	0
92	4	4	3	0
93	4	3	2	0
94	4	4	3	0
95	4	3	3	0
96	4	4	3	0
97	4	3	4	1
98	4	4	3	1
99	4	4	3	1
100	4	4	3	0
101	4	4	2	0
102	4	4	3	0
103	4	3	4	0
104	4	4	4	1
105	5	4	3	1
106	3	4	3	0
107	3	3	3	1
108	4	4	3	0
109	4	4	3	0
110	4	4	2	0
111	4	4	3	1
112	3	4	3	0
113	4	4	2	0
114	4	4	3	0
115	3	4	3	0
116	4	4	3	0
117	3	4	1	0
118	3	3	3	0
119	3	4	3	0
120	3	3	3	0
121	3	4	3	0
122	1	3	3	0
123	2	4	3	0
124	3	3	3	0
125	1	3	2	0
126	3	3	3	0
127	2	4	4	0
128	4	4	3	0
129	3	4	1	1
130	2	4	3	2
131	3	2	4	1
132	3	5	3	1
133	3	5	3	0
134	4	4	3	0
135	2	4	3	1
136	3	4	4	0
137	2	4	3	0
138	3	3	4	1
139	2	5	4	0
140	2	4	4	1
141	3	4	3	1
142	2	2	3	1
143	3	4	3	0
144	2	4	3	0
145	3	4	3	0
146	3	3	3	1
147	3	4	3	1
148	3	3	4	1
149	3	3	3	0
150	2	4	2	1
151	3	3	4	0
152	3	4	3	0
153	3	3	3	0
154	3	2	2	0
155	3	3	3	0
156	3	2	2	1
157	4	4	3	0
158	3	3	3	0
159	3	3	4	0
160	4	3	3	1
161	5	4	3	0
162	4	4	3	0
163	4	3	4	0
164	4	4	3	1
165	4	4	4	0
166	3	3	4	0
167	3	3	3	1
168	3	4	3	1
169	3	2	4	1
170	4	3	4	0
171	3	5	4	0
172	3	3	3	0
173	2	3	2	0
174	3	5	3	0
175	4	3	3	2
176	4	3	3	1
177	2	3	3	0
178	2	2	2	0
179	4	3	3	0
180	3	4	2	0
181	3	3	3	0
182	5	3	2	0
183	2	4	3	0
184	3	2	3	0
185	3	4	2	0
186	3	4	3	0
187	3	4	3	0
188	3	4	2	0
189	3	3	3	0
190	3	3	3	0
191	4	4	1	0
192	3	4	3	0
193	4	3	3	0
194	4	3	2	0
195	4	2	2	0
196	3	3	1	0
197	4	3	3	0
198	5	3	2	0
199	4	4	2	0
200	3	4	3	0
201	4	3	3	0
202	4	3	2	1
203	4	3	2	0
204	4	3	2	1
205	2	4	3	0
206	3	3	2	1
207	4	4	2	0
208	5	3	2	0
209	4	4	3	0
210	4	3	2	0
211	4	4	2	0
212	4	3	3	0
213	3	2	2	0
214	3	3	2	0
215	3	3	2	1
216	3	4	2	0
217	3	4	2	0
218	4	4	2	0
219	3	4	3	1
220	4	3	2	1
221	4	5	3	1
222	4	3	3	0
223	3	5	3	1
224	4	3	3	1
225	3	5	2	0
226	3	4	2	0
227	2	5	2	0
228	3	4	2	1
229	4	4	3	0
230	3	3	2	0
231	3	3	2	0
232	3	3	2	0
233	2	3	2	0
234	3	3	2	0
235	3	3	2	0
236	3	3	3	0
237	4	4	2	0
238	3	3	3	0
239	4	3	2	0
240	3	3	2	0
241	3	2	2	0
242	3	3	2	0
243	3	4	2	0
244	3	4	2	0
245	4	4	2	0
246	4	3	1	0
247	4	3	3	0
248	3	3	2	0
249	3	3	2	0
250	4	4	1	0
251	5	2	3	0
252	3	3	2	1
253	4	5	2	1
254	3	3	1	0
255	4	4	3	0
256	4	4	2	0
257	5	3	2	0
258	4	4	1	1
259	4	5	2	1
260	4	3	2	0
261	4	3	3	1
262	5	3	3	1
263	4	4	3	1
264	4	4	2	1
265	4	4	1	0
266	3	4	2	0
267	4	5	2	0
268	4	3	2	0
269	6	3	3	0
270	3	3	4	0
271	3	4	4	0
272	4	3	3	0
273	4	4	3	0
274	4	4	2	0
275	4	2	3	0
276	5	4	2	0
277	4	4	3	0
278	4	3	2	0
279	4	5	2	0
280	4	4	3	0
281	4	4	2	0
282	4	4	2	0
283	4	5	3	0
284	4	3	2	0
285	4	3	3	0
286	4	4	2	0
287	3	3	2	1
288	3	3	2	1
289	3	3	2	0
290	3	4	1	0
291	5	3	3	1
292	3	4	3	1
293	3	3	2	1
294	3	4	3	0
295	3	3	2	1
296	3	3	2	0
297	4	3	2	0
298	0	4	2	1
299	0	4	2	0
300	1	4	3	0
301	0	3	3	0
302	0	3	2	0
303	0	4	2	1
304	0	3	3	0
305	1	3	3	1
306	1	3	3	0
307	1	4	2	0
308	0	5	3	0
309	1	5	2	0
310	2	3	2	0
311	1	3	2	0
312	2	3	3	0
313	1	3	3	0
314	0	3	3	0
315	0	2	2	0
316	0	3	3	0
317	1	4	3	0
318	0	3	3	0
319	0	4	3	0
320	0	3	1	1
321	0	3	2	0
322	0	2	2	0
323	0	3	1	1
324	0	3	3	1
325	0	4	2	0
326	0	2	3	0
327	0	5	3	1
328	0	5	2	1
329	0	3	2	0
330	0	3	2	0
331	0	3	2	0
332	0	4	2	0
333	0	3	2	1
334	1	4	4	0
335	0	4	3	0
336	0	4	2	0
337	1	4	2	0
338	1	3	2	0
339	1	3	3	0
340	0	3	2	0
341	1	3	2	0
342	0	3	2	0
343	1	4	1	0
344	0	4	3	0
345	1	3	3	0
346	1	3	3	0
347	1	3	2	0
348	1	3	2	0
349	0	3	2	0
350	0	3	2	0
351	1	3	3	0
352	0	4	1	0
353	0	3	2	0
354	1	3	3	0
355	1	2	3	0
356	1	3	2	0
357	0	2	2	0
358	1	1	2	0
359	1	3	3	0
360	0	3	2	0
361	1	2	2	0
362	1	4	3	1
363	1	4	2	0
364	1	4	2	0
365	1	3	2	0
366	0	5	2	0
367	1	4	2	0
368	0	5	2	0
369	0	5	3	0
370	0	2	2	0
371	0	2	3	0
372	0	2	3	0
373	1	3	3	0
374	1	4	3	0
375	0	3	3	0
376	1	3	3	0
377	1	3	2	0
378	0	3	3	0
379	0	4	2	0
380	0	5	3	0
381	0	4	3	0
382	0	4	3	0
383	0	4	2	0
384	0	4	3	0
385	0	4	3	0
386	0	3	3	0
387	0	3	3	1
388	0	4	3	0
389	0	3	3	0
390	0	4	1	0
391	0	3	3	0
392	0	4	2	0
393	0	4	3	0
394	0	2	2	0
395	0	2	3	1
396	1	2	4	0
397	1	2	3	0
398	0	4	3	0
399	0	3	3	0
400	0	4	3	0
401	0	3	2	0
402	0	3	3	0
403	0	2	3	0
404	0	2	3	0
405	0	2	3	0
406	0	3	3	1
407	0	3	3	0
408	1	3	4	0
409	0	3	3	0
410	0	2	3	0
411	0	3	2	0
412	0	3	3	0
413	0	3	3	0
414	0	3	3	0
415	0	3	3	0
416	1	3	2	0
417	0	3	3	0
418	1	4	3	0
419	1	2	3	0
420	0	3	3	0
421	0	3	2	0
422	0	2	3	0
423	1	3	2	0
424	0	3	3	0
425	0	2	3	0
426	0	2	3	0
427	0	3	3	0
428	0	3	3	0
429	0	4	3	1
430	0	4	3	1
431	0	3	3	0
432	0	3	3	0
433	0	4	3	0
434	0	2	2	0
435	0	3	3	0
436	0	1	3	0
437	0	2	2	0
438	0	2	3	0
439	0	3	2	0
440	0	3	3	0
441	0	3	2	0
442	0	3	3	0
443	0	3	2	1
444	0	2	3	0
445	0	3	3	0
446	0	4	3	0
447	0	4	3	0
448	0	4	3	0
449	0	3	3	0
450	0	3	2	1
451	0	3	3	0
452	0	2	2	0
453	0	3	3	0
454	0	3	3	0
455	0	3	2	0
456	0	4	2	0
457	0	4	2	0
458	0	3	3	0
459	0	2	2	0
460	0	3	2	0
461	0	2	3	0
462	0	3	3	1
463	0	3	3	1
464	0	3	3	1
465	0	3	3	0
466	0	3	2	0
467	0	2	4	0
468	0	2	4	1
469	0	3	4	1
470	1	3	3	0
471	0	3	5	0
472	0	1	4	0
473	0	1	4	0
474	0	3	3	0
475	0	3	4	0
476	0	3	2	0
477	0	3	4	1
478	0	2	3	0
479	1	3	3	0
480	0	3	3	0
481	0	2	3	2
482	0	3	4	0
483	0	2	3	0
484	0	3	3	1
485	0	3	3	0
486	0	3	1	0
487	0	3	2	0
488	0	3	4	0
489	0	2	4	0
490	1	2	4	0
491	0	3	3	0
492	0	3	4	0
493	0	3	1	0
494	0	2	3	0
495	0	3	3	0
496	0	3	2	0
497	0	3	2	0
498	0	3	3	0
499	0	3	4	0
500	0	3	3	0
501	0	3	3	0
502	0	2	2	0
503	0	2	2	0
504	0	3	2	0
505	0	3	3	0
506	0	3	1	0
507	0	3	3	0
508	0	2	2	0
509	0	3	3	0
510	0	3	3	0
511	0	3	2	0
512	0	3	2	0
513	0	3	3	0
514	0	3	3	0
515	0	2	2	2
516	0	3	4	0
517	0	2	3	0
518	0	2	2	1
519	0	3	3	0
520	0	3	3	0
521	0	3	3	0
522	0	3	3	0
523	0	2	3	0
524	0	2	3	0
525	0	1	3	1
526	0	2	4	0
527	0	3	3	0
528	0	4	3	0
529	0	3	3	0
530	0	3	3	0
531	0	3	2	1
532	0	2	2	0
533	0	3	1	0
534	0	3	2	0
535	0	4	3	2
536	0	3	2	0
537	0	3	3	0
538	0	3	3	0
539	0	3	3	0
540	0	3	1	0
541	0	4	2	0
542	0	3	2	0
543	0	3	2	0
544	0	3	2	0
545	0	3	2	0
546	0	3	2	0
547	0	4	2	0
548	0	3	2	0
549	0	3	3	0
550	0	3	3	0
551	0	2	3	0
552	0	2	3	0
553	0	3	4	0
554	0	3	4	0
555	0	3	4	0
556	0	4	4	0
557	0	3	3	0
558	0	3	3	0
559	0	3	3	0
560	0	3	3	0
561	0	2	4	0
562	0	3	3	0
563	0	3	4	0
564	0	3	4	0
565	0	3	4	0
566	0	4	3	0
567	0	3	4	0
568	0	2	4	0
569	0	2	3	0
570	0	2	3	0
571	0	4	3	2
572	0	2	2	0
573	0	3	2	0
574	0	3	3	0
575	0	3	4	0
576	0	4	3	3
577	0	3	3	0
578	0	4	4	0
579	0	3	4	0
580	0	4	4	0
581	0	4	4	2
582	0	3	4	0
583	0	3	5	0
584	0	3	4	0
585	0	3	3	0
586	0	3	4	1
587	0	3	4	0
588	0	3	4	0
589	0	2	4	0
590	0	2	4	0
591	0	3	4	3
592	0	2	5	0
593	0	2	4	0
594	0	2	4	0
595	0	3	5	0
596	0	4	4	0
597	1	3	5	0
598	0	3	5	0
599	0	3	5	0
600	0	3	4	1
601	0	3	3	0
602	0	3	3	0
603	0	2	4	0
604	0	2	4	0
605	1	3	5	0
606	0	3	4	0
607	0	2	4	0
608	0	4	4	0
609	0	2	4	0
610	0	3	5	0
611	2	3	4	0
612	0	4	4	0
613	0	4	3	0
614	0	3	3	0
615	1	3	6	0
616	0	4	5	0
617	0	2	5	0
618	2	4	4	0
619	0	2	4	0
620	0	2	3	3
621	0	2	4	0
622	2	2	4	0
623	0	2	3	0
624	0	2	3	0
625	1	4	3	0
626	0	2	3	0
627	0	2	4	0
628	0	3	4	0
629	0	3	2	2
630	1	2	2	0
631	0	3	4	0
632	0	3	4	0
633	0	3	4	0
634	1	3	4	0
635	1	4	4	0
636	0	2	3	1
637	0	3	3	0
638	0	2	4	0
639	1	4	3	0
640	0	4	3	0
641	0	3	2	0
642	0	4	2	0
643	0	3	5	2
644	0	4	4	0
645	0	3	4	0
646	2	3	4	0
647	0	2	3	0
648	0	3	3	0
649	0	3	3	0
650	0	3	3	0
651	0	3	3	3
652	0	3	3	0
653	2	2	4	0
654	0	4	3	0
655	0	3	3	0
656	0	4	3	0
657	0	4	3	0
658	0	4	2	0
659	1	4	3	2
660	0	3	2	0
661	0	3	3	0
662	0	3	3	0
663	0	4	2	0
664	0	3	2	0
665	1	1	2	0
666	0	3	2	3
667	0	3	2	0
668	0	4	3	2
669	0	3	2	0
670	0	3	2	0
671	2	2	3	0
672	0	2	3	0
673	0	2	3	3
674	0	3	3	0
675	0	3	3	0
676	0	3	3	0
677	0	3	4	0
678	1	3	3	1
679	0	3	3	0
680	0	3	3	0
681	0	3	3	0
682	0	2	4	1
683	0	3	3	0
684	1	3	3	0
685	0	2	3	0
686	0	3	2	0
687	0	3	3	0
688	0	3	3	0
689	0	2	3	2
690	0	3	2	0
691	1	3	3	0
692	0	3	3	0
693	0	2	2	0
694	0	3	2	1
695	0	2	2	0
696	0	3	2	0
697	0	2	2	0
698	0	3	2	0
699	0	2	3	0
700	1	3	3	2
701	0	3	2	0
702	0	3	3	0
703	0	3	3	0
704	0	2	3	0
705	0	3	2	0
706	0	2	2	0
707	0	3	2	0
708	0	3	2	1
709	2	3	2	0
710	0	4	2	0
711	0	3	3	0
712	0	3	3	0
713	0	3	2	0
714	0	2	2	0
715	0	3	2	0
716	0	4	2	0
717	1	4	2	0
718	0	3	4	0
719	0	3	3	2
720	0	3	3	0
721	0	3	4	1
722	0	3	3	0
723	0	2	3	1
724	0	3	2	0
725	0	3	2	0
726	1	2	3	0
727	0	3	3	0
728	0	3	3	0
729	0	3	2	0
730	0	1	2	0
731	0	3	2	0
732	0	3	3	0
733	0	3	3	3
734	1	3	3	0
735	0	3	2	0
736	0	3	2	0
737	0	3	2	0
738	0	2	2	0
739	0	3	2	0
740	0	4	2	1
741	0	3	2	0
742	0	1	2	0
743	1	3	3	0
744	0	4	3	0
745	0	3	2	1
746	0	3	2	0
747	0	3	2	0
748	0	3	2	0
749	0	4	3	1
750	0	3	3	0
751	0	4	3	0
752	1	4	3	0
753	0	4	3	0
754	0	3	3	0
755	0	3	3	1
756	0	3	3	0
757	0	3	2	0
758	0	3	3	0
759	0	3	4	0
760	0	3	4	2
761	1	4	4	0
762	0	3	3	0
763	0	2	2	0
764	0	4	3	2
765	0	3	3	0
766	0	3	2	0
767	0	2	2	0
768	2	3	3	1
769	0	2	2	0
770	0	3	1	0
771	0	3	3	0
772	0	4	2	1
773	0	3	4	0
774	0	3	1	0
775	0	3	3	0
776	2	4	2	2
777	0	3	1	0
778	0	4	3	0
779	0	4	2	0
780	0	3	2	2
781	0	3	4	0
782	0	4	3	0
783	1	4	2	3
784	0	4	3	0
785	0	3	3	0
786	2	2	3	1
787	0	3	3	0
788	0	3	2	2
789	1	3	3	0
790	0	3	3	0
791	0	2	2	3
792	0	3	3	0
793	0	2	3	0
794	0	3	3	2
795	0	3	3	1
796	0	3	2	0
797	2	3	3	0
798	0	3	2	1
799	0	3	3	0
800	0	3	3	0
801	0	2	3	1
802	0	3	3	0
803	0	3	2	0
804	0	1	2	0
805	1	3	3	2
806	0	3	3	0
807	0	3	2	0
808	0	2	2	3
809	0	1	3	0
810	0	3	3	0
811	0	2	2	2
812	0	2	3	0
813	1	3	3	0
814	0	3	4	1
815	0	2	3	0
816	0	2	3	0
817	0	2	2	0
818	0	3	2	1
819	0	2	2	0
820	0	2	3	0
821	1	2	3	0
822	0	3	3	0
823	0	2	3	0
824	0	2	3	0
825	0	3	3	0
826	0	2	3	0
827	1	2	3	0
828	0	2	3	1
829	0	2	3	0
830	0	2	2	0
831	0	2	3	0
832	1	3	3	0
833	0	2	3	0
834	0	3	2	0
835	0	3	3	0
836	0	3	3	0
837	0	3	3	0
838	1	2	3	0
839	0	2	3	1
840	0	2	3	0
841	0	2	3	0
842	0	3	3	1
843	0	2	3	0
844	0	2	3	0
845	1	2	2	0
846	0	2	2	0
847	0	2	3	2
848	0	2	3	0
849	0	3	3	0
850	0	2	3	2
851	1	3	3	0
852	0	2	3	0
853	0	2	4	0
854	0	2	3	2
855	0	2	2	1
856	0	2	2	2
857	0	2	2	4
858	1	2	3	4
859	0	1	2	3
860	0	3	3	4
861	0	2	2	3
862	0	2	2	4
863	0	1	4	3
864	0	3	2	3
865	0	2	1	2
866	0	2	3	3
867	1	1	1	3
868	0	3	3	3
869	0	2	2	3
870	0	2	4	3
871	0	1	3	2
872	0	2	2	4
873	0	2	3	3
874	0	3	4	4
875	1	3	4	4
876	0	3	4	4
877	0	2	3	4
878	0	1	4	3
879	0	2	4	3
880	0	2	4	3
881	0	2	5	4
882	0	3	3	3
883	1	4	2	1
884	0	4	4	3
885	0	3	3	3
886	0	3	2	4
887	0	2	3	3
888	0	3	3	3
889	0	2	4	2
890	1	3	4	2
891	0	2	2	2
892	0	2	3	3
893	0	3	3	3
894	0	2	3	3
895	0	2	3	3
896	2	3	3	3
897	0	2	2	3
898	0	3	3	3
899	0	2	3	3
900	0	2	3	2
901	0	2	3	3
902	0	2	3	3
903	1	1	3	2
904	1	3	3	3
905	0	3	3	3
906	0	2	3	3
907	0	3	3	2
908	0	2	3	3
909	1	2	3	3
910	0	2	3	3
911	0	2	3	2
912	0	2	4	3
913	0	3	2	2
914	0	3	2	3
915	1	2	3	2
916	1	2	2	3
917	0	3	3	2
918	0	3	2	3
919	0	3	2	3
920	0	2	3	3
921	0	3	2	3
922	0	2	2	2
923	1	2	2	3
924	0	2	3	2
925	0	3	2	3
926	0	3	2	3
927	0	3	2	3
928	0	2	1	4
929	0	3	2	3
930	1	3	2	3
931	0	3	2	3
932	0	3	1	2
933	0	1	2	3
934	0	2	2	4
935	0	2	1	4
936	0	1	2	3
937	0	3	2	3
938	1	2	2	3
939	0	3	3	3
940	1	3	2	3
941	0	2	3	2
942	0	2	3	3
943	0	2	3	3
944	0	2	4	2
945	2	2	2	3
946	0	2	3	3
947	0	4	2	3
948	0	3	3	1
949	0	2	3	3
950	0	2	2	3
951	0	2	2	3
952	0	3	2	3
953	2	2	3	3
954	0	2	3	3
955	0	2	2	3
956	0	1	2	2
957	0	3	3	3
958	0	3	2	4
959	0	3	3	3
960	1	2	2	1
961	0	2	3	3
962	0	2	4	4
963	0	2	3	3
964	0	3	4	3
965	0	1	4	3
966	0	2	3	3
967	0	3	3	4
968	0	3	2	3
969	0	2	2	4
970	0	2	3	4
971	0	2	3	4
972	1	3	3	3
973	0	2	3	3
974	0	2	3	3
975	0	3	4	3
976	0	2	3	3
977	0	2	3	3
978	0	2	2	3
979	0	2	3	4
980	0	2	2	3
981	2	2	2	2
982	0	3	3	4
983	0	2	3	3
984	0	3	3	3
985	0	3	3	2
986	1	3	2	3
987	0	3	3	2
988	0	3	2	3
989	0	3	3	3
990	0	2	3	4
991	1	3	4	3
992	0	2	3	3
993	0	3	3	3
994	0	3	2	4
995	0	3	3	3
996	1	2	3	4
997	0	3	3	4
998	0	3	2	3
999	0	3	3	3
1000	0	3	2	4
1001	1	3	2	4
1002	0	3	2	4
1003	0	1	2	3
1004	0	3	3	2
1005	0	2	2	3
1006	0	3	4	3
1007	1	2	4	3
1008	0	3	2	3
1009	0	4	3	2
1010	0	3	1	3
1011	1	3	2	2
1012	0	3	3	3
1013	0	3	3	3
1014	0	2	3	3
1015	1	3	2	3
1016	0	3	4	3
1017	0	3	3	3
1018	0	3	3	3
1019	1	3	4	2
1020	0	3	3	3
1021	0	4	2	3
1022	0	3	3	1
1023	0	3	3	3
1024	2	2	3	3
1025	0	3	3	3
1026	0	3	2	2
1027	0	3	3	1
1028	1	3	3	3
1029	0	2	3	2
1030	0	3	4	2
1031	0	3	3	3
1032	0	3	2	3
1033	0	3	1	2
1034	0	2	3	2
1035	0	3	2	2
1036	0	2	2	3
1037	0	3	3	2
1038	0	3	3	2
1039	0	3	2	2
1040	0	3	3	3
1041	0	3	3	2
1042	0	3	3	2
1043	0	3	3	3
1044	0	3	3	2
1045	0	3	3	2
1046	0	3	3	2
1047	0	2	3	2
1048	0	3	3	2
1049	0	3	3	2
1050	0	2	3	3
1051	1	3	2	2
1052	0	2	4	3
1053	0	3	3	3
1054	0	2	4	3
1055	0	3	4	3
1056	0	2	4	2
1057	0	3	4	2
1058	0	3	2	2
1059	0	3	4	2
1060	0	3	3	3
1061	0	3	4	2
1062	0	3	4	2
1063	0	2	4	2
1064	0	3	3	2
1065	0	2	4	2
1066	0	3	4	2
1067	0	3	3	3
1068	0	2	3	2
1069	0	2	3	3
1070	0	2	4	2
1071	0	3	4	2
1072	0	2	4	2
1073	0	2	4	2
1074	0	3	3	2
1075	0	3	3	2
1076	0	3	4	2
1077	0	3	3	1
1078	0	3	3	3
1079	0	2	3	2
1080	0	4	3	2
1081	0	4	3	1
1082	0	4	3	3
1083	0	3	3	2
1084	0	5	3	2
1085	0	4	3	1
1086	0	4	3	3
1087	0	3	3	2
1088	0	4	3	2
1089	0	2	3	1
1090	0	4	3	2
1091	0	3	3	2
1092	0	3	3	3
1093	0	3	3	3
1094	0	3	3	3
1095	0	4	3	2
1096	0	3	3	1
1097	0	3	3	2
1098	0	3	4	2
1099	0	1	3	2
1100	0	2	3	3
1101	0	4	4	4
1102	0	4	3	4
1103	0	4	3	3
1104	0	3	3	3
1105	0	4	4	2
1106	0	1	3	3
1107	0	3	3	2
1108	0	3	2	3
1109	0	2	3	2
1110	0	2	4	2
1111	0	3	4	3
1112	0	4	3	2
1113	0	3	2	2
1114	0	3	3	3
1115	0	2	4	2
1116	0	2	1	3
1117	0	2	4	2
1118	0	3	3	2
1119	0	1	3	2
1120	0	3	4	2
1121	0	2	3	1
1122	0	3	4	3
1123	0	3	2	3
1124	0	2	2	2
1125	0	2	3	3
1126	0	3	3	2
1127	0	3	4	2
1128	0	2	2	2
1129	0	4	2	2
1130	0	3	2	2
1131	0	2	3	3
1132	0	3	4	3
1133	0	3	4	2
1134	0	3	4	2
1135	0	3	2	3
1136	0	3	3	3
1137	0	3	3	3
1138	0	3	3	2
1139	0	4	4	3
1140	0	3	4	2
1141	0	3	4	2
1142	0	3	3	2
1143	0	3	3	3
1144	0	2	2	3
1145	0	2	3	3
1146	0	1	3	2
1147	0	2	3	3
1148	0	3	3	3
1149	0	2	2	3
1150	0	3	3	3
1151	0	3	3	1
1152	0	3	3	2
1153	0	1	3	2
1154	0	2	3	1
1155	0	2	3	3
1156	0	2	2	2
1157	0	2	1	3
1158	0	2	2	3
1159	0	2	4	2
1160	0	2	3	2
1161	0	2	2	2
1162	0	3	3	2
1163	0	3	3	2
1164	0	3	3	2
1165	0	3	3	4
1166	0	4	3	3
1167	0	4	4	2
1168	0	4	3	2
1169	0	4	3	2
1170	0	3	3	3
1171	0	3	3	2
1172	0	3	2	2
1173	0	3	2	2
1174	0	4	2	1
1175	0	3	3	3
1176	0	4	2	3
1177	0	4	3	3
1178	0	4	4	2
1179	0	3	4	2
1180	0	4	4	2
1181	0	4	3	2
1182	0	3	3	3
1183	0	3	3	1
1184	0	3	3	2
1185	0	2	3	3
1186	0	2	2	3
1187	0	3	3	2
1188	0	4	3	2
1189	0	3	3	2
1190	0	3	3	3
1191	0	4	3	2
1192	0	4	4	2
1193	0	4	3	3
1194	1	4	3	2
1195	0	4	2	2
1196	0	5	3	2
1197	0	4	2	2
1198	0	3	3	2
1199	0	4	2	2
1200	0	4	3	3
1201	0	4	3	2
1202	0	4	2	3
1203	0	4	4	3
1204	0	4	3	3
1205	0	5	3	3
1206	0	4	4	3
1207	1	4	3	3
1208	0	5	2	2
1209	0	4	2	3
1210	0	5	3	2
1211	0	5	4	3
1212	0	5	3	3
1213	0	4	3	3
1214	0	3	3	2
1215	0	3	2	3
1216	0	4	2	3
1217	0	4	3	3
1218	0	5	2	3
1219	0	4	2	3
1220	0	4	3	3
1221	0	4	3	1
1222	0	4	3	3
1223	0	5	3	2
1224	0	4	2	3
1225	0	4	3	2
1226	0	3	3	3
1227	0	3	4	4
1228	0	6	4	3
1229	0	5	4	3
1230	0	5	4	3
1231	0	4	3	3
1232	0	4	3	2
1233	0	3	3	3
1234	0	4	4	3
1235	0	4	4	3
1236	0	3	2	3
1237	0	3	4	3
1238	0	3	3	3
1239	0	3	4	4
1240	0	4	3	3
1241	0	4	3	3
1242	0	2	3	2
1243	0	2	3	3
1244	0	4	4	3
1245	0	4	5	3
1246	0	4	4	3
1247	0	4	2	2
1248	0	4	3	3
1249	0	3	3	3
1250	0	3	3	3
1251	0	4	2	3
1252	0	3	2	2
1253	0	3	3	3
1254	0	2	2	2
1255	0	2	2	3
1256	0	5	2	3
1257	0	4	3	3
1258	0	4	3	3
1259	0	4	3	3
1260	0	3	3	3
1261	0	3	3	3
1262	0	3	3	3
1263	0	3	3	3
1264	0	3	3	3
1265	0	3	3	2
1266	0	4	2	3
1267	0	3	3	3
1268	0	3	3	2
1269	0	3	2	3
1270	0	3	3	2
1271	0	2	2	3
1272	0	3	3	2
1273	0	2	3	3
1274	0	3	3	2
1275	0	3	2	3
1276	0	2	3	3
1277	0	2	2	3
1278	0	2	3	3
1279	0	2	3	3
1280	0	2	3	3
1281	0	3	3	2
1282	0	2	3	3
1283	0	2	2	2
1284	0	3	2	3
1285	0	3	4	3
1286	0	3	4	2
1287	0	3	2	2
1288	0	3	5	2
1289	0	3	2	3
1290	0	4	2	2
1291	0	3	2	2
1292	0	3	2	3
1293	0	3	2	3
1294	0	3	2	3
1295	0	4	3	3
1296	0	3	2	3
1297	0	3	2	2
1298	0	3	2	4
1299	0	2	2	4
1300	0	3	2	4
1301	0	3	2	3
1302	0	3	2	5
1303	0	2	2	4
1304	0	3	2	4
1305	0	3	2	3
1306	0	2	3	4
1307	0	2	4	2
1308	0	2	2	4
1309	0	2	4	3
1310	0	2	4	3
1311	0	2	3	3
1312	0	3	3	3
1313	0	3	4	4
1314	0	2	2	3
1315	0	3	2	3
1316	0	3	3	3
1317	0	3	3	1
1318	0	2	3	2
1319	0	2	2	4
1320	0	2	2	4
1321	0	2	2	4
1322	0	2	2	3
1323	0	2	2	4
1324	0	3	2	1
1325	0	3	3	3
1326	0	2	2	3
1327	0	2	3	2
1328	0	2	5	2
1329	0	2	2	3
1330	0	2	3	4
1331	0	4	2	3
1332	0	3	2	3
1333	0	3	4	2
1334	0	4	3	2
1335	0	3	3	2
1336	0	3	3	3
1337	0	2	3	1
1338	0	2	3	3
1339	0	3	4	2
1340	0	3	4	3
1341	0	3	3	3
1342	0	2	2	2
1343	0	2	3	2
1344	0	2	2	3
1345	0	3	3	3
1346	0	3	3	2
1347	0	3	3	4
1348	0	2	2	3
1349	0	2	3	2
1350	0	2	3	3
1351	0	2	2	3
1352	0	2	2	3
1353	0	2	3	3
1354	0	2	2	3
1355	0	2	2	3
1356	0	3	2	3
1357	0	3	3	4
1358	0	2	2	3
1359	0	2	2	3
1360	0	2	4	3
1361	1	2	3	3
1362	0	3	5	2
1363	0	3	2	2
1364	0	3	3	1
1365	0	3	2	2
1366	0	3	2	3
1367	0	3	2	2
1368	0	3	3	3
1369	0	3	2	3
1370	0	2	2	3
1371	0	3	3	1
1372	1	4	3	2
1373	0	4	2	2
1374	0	4	4	2
1375	0	3	2	2
1376	0	2	2	2
1377	0	3	2	2
1378	0	3	3	2
1379	0	2	2	2
1380	1	2	2	3
1381	0	3	2	3
1382	0	2	3	3
1383	0	1	3	3
1384	0	3	4	4
1385	0	2	2	4
1386	0	4	2	4
1387	0	1	4	4
1388	0	3	3	3
1389	0	2	3	3
1390	0	1	3	3
1391	0	3	3	3
1392	0	2	3	4
1393	0	2	4	3
1394	0	4	2	4
1395	0	3	3	4
1396	0	2	3	4
1397	0	3	3	3
1398	0	3	3	4
1399	0	3	2	4
1400	0	3	2	3
1401	0	2	3	3
1402	0	3	2	3
1403	0	3	2	2
1404	0	2	2	2
1405	0	3	2	3
1406	0	3	2	4
1407	0	3	2	3
1408	0	3	2	3
1409	0	2	4	4
1410	0	3	4	4
1411	0	2	3	4
1412	0	3	2	4
1413	0	3	3	4
1414	0	3	2	5
1415	0	3	2	4
1416	0	2	4	3
1417	0	2	3	4
1418	0	3	2	4
1419	0	3	3	4
1420	0	2	4	4
1421	0	2	3	4
1422	0	3	2	4
1423	0	3	3	5
1424	0	2	5	4
1425	0	3	2	4
1426	0	3	3	5
1427	0	4	3	4
1428	0	3	4	5
1429	0	3	3	5
1430	0	2	4	5
1431	0	2	3	4
1432	0	2	4	3
1433	0	3	4	3
1434	0	3	3	4
1435	0	3	2	4
1436	0	3	4	5
1437	0	3	2	4
1438	0	3	4	4
1439	0	3	4	4
1440	0	3	3	4
1441	0	3	3	5
1442	0	3	3	4
1443	0	2	3	4
1444	0	3	3	3
1445	0	3	2	3
1446	0	3	2	6
1447	0	2	3	5
1448	0	3	2	5
1449	0	3	3	4
1450	0	3	2	4
1451	0	3	2	3
1452	0	3	3	4
1453	0	3	3	4
1454	0	3	2	3
1455	0	3	2	3
1456	0	3	3	3
1457	0	3	3	3
1458	0	2	3	4
1459	0	2	2	4
1460	0	3	3	2
1461	0	3	3	2
1462	0	3	3	4
1463	0	3	2	4
1464	0	3	3	4
1465	0	3	4	4
1466	0	4	4	4
1467	0	3	3	3
1468	0	2	3	3
1469	0	2	2	4
1470	0	2	4	3
1471	0	3	4	3
1472	0	2	3	2
1473	0	3	2	2
1474	0	2	3	5
1475	0	2	2	4
1476	0	4	4	4
1477	0	2	3	4
1478	0	1	2	3
1479	0	3	2	3
1480	0	1	4	3
1481	0	3	2	3
1482	0	2	2	3
1483	0	4	2	3
1484	0	3	3	4
1485	0	2	2	3
1486	0	3	3	3
1487	0	4	2	3
1488	0	4	3	3
1489	0	4	3	2
1490	0	3	3	3
1491	0	4	2	2
1492	0	4	3	3
1493	0	4	3	3
1494	0	5	3	2
1495	0	3	4	2
1496	0	2	3	2
1497	0	4	4	2
1498	0	3	2	2
1499	0	2	3	3
1500	0	3	3	2
1501	0	3	4	2
1502	0	4	4	3
1503	0	4	3	3
1504	0	2	3	3
1505	0	3	4	3
1506	0	3	3	3
1507	0	3	3	3
1508	0	3	4	4
1509	0	3	3	3
1510	0	2	4	3
1511	0	3	3	3
1512	0	3	3	3
1513	0	3	4	4
1514	0	3	3	3
1515	0	3	3	3
1516	0	3	2	3
1517	0	3	4	2
1518	0	3	4	3
1519	0	3	3	3
1520	0	3	4	3
1521	0	3	4	2
1522	0	3	4	3
1523	0	3	3	3
1524	0	3	3	2
1525	0	4	3	2
1526	0	2	4	2
1527	0	2	3	2
1528	0	3	4	2
1529	0	2	4	2
1530	0	3	3	3
1531	0	2	3	3
1532	0	2	2	2
1533	0	3	4	3
1534	0	2	3	3
1535	0	2	3	3
1536	0	2	3	2
1537	0	3	3	2
1538	0	2	3	2
1539	0	2	3	2
1540	0	2	4	2
1541	0	1	3	2
1542	0	2	3	3
1543	0	2	3	3
1544	0	2	3	2
1545	0	1	3	2
1546	0	2	3	2
1547	0	2	3	2
1548	0	1	3	2
1549	0	2	4	4
1550	0	2	4	3
1551	0	2	4	3
1552	0	3	3	4
1553	0	2	3	3
1554	0	3	3	3
1555	0	3	5	2
1556	0	3	4	2
1557	0	4	3	3
1558	0	2	3	3
1559	0	3	4	3
1560	0	2	5	2
1561	0	3	4	2
1562	0	3	5	2
1563	0	2	4	3
1564	0	2	4	3
1565	0	2	4	3
1566	0	3	5	2
1567	0	3	6	2
1568	0	2	5	2
1569	0	2	4	2
1570	0	3	5	2
1571	0	2	5	2
1572	0	3	5	2
1573	0	2	4	2
1574	0	3	4	3
1575	0	4	5	3
1576	0	3	4	2
1577	0	4	4	2
1578	0	4	4	2
1579	0	3	5	2
1580	0	3	4	3
1581	0	2	5	3
1582	0	2	5	3
1583	0	3	4	3
1584	0	3	4	3
1585	0	3	3	3
1586	0	3	4	3
1587	0	3	4	3
1588	0	4	4	2
1589	0	3	3	3
1590	0	3	4	4
1591	0	2	3	4
1592	0	3	3	4
1593	0	2	4	3
1594	0	2	3	2
1595	0	3	3	3
1596	0	3	3	3
1597	0	3	3	2
1598	0	3	3	2
1599	0	2	4	3
1600	0	3	3	2
1601	0	2	3	1
1602	0	3	3	3
1603	0	3	3	2
1604	0	4	4	4
1605	0	3	3	1
1606	0	3	3	3
1607	0	2	4	2
1608	0	3	3	1
1609	0	3	3	3
1610	0	3	3	2
1611	0	2	3	2
1612	0	3	3	4
1613	0	2	3	3
1614	0	2	3	2
1615	0	2	3	3
1616	0	2	3	3
1617	0	3	3	3
1618	0	2	3	3
1619	0	4	2	2
1620	0	4	3	3
1621	0	2	2	3
1622	0	3	3	2
1623	0	1	2	3
1624	0	2	3	3
1625	0	3	3	3
1626	0	3	2	3
1627	0	3	2	2
1628	0	2	3	3
1629	0	4	3	2
1630	0	3	3	3
1631	0	3	3	3
1632	0	4	3	3
1633	0	3	3	3
1634	0	2	3	2
1635	0	3	3	2
1636	0	3	2	3
1637	0	3	3	3
1638	0	3	2	2
1639	0	2	2	2
1640	0	3	4	3
1641	0	3	2	3
1642	0	3	3	2
1643	0	4	3	3
1644	0	3	3	3
1645	0	2	3	4
1646	0	1	3	3
1647	0	3	3	3
1648	0	2	3	2
1649	0	2	3	2
1650	0	3	4	2
1651	0	3	4	3
1652	0	2	3	3
1653	0	3	3	3
1654	0	3	4	3
1655	0	3	3	3
1656	0	3	4	3
1657	0	3	3	3
1658	0	3	3	3
1659	0	3	4	3
1660	0	3	3	3
1661	0	3	2	2
1662	0	3	2	3
1663	0	3	2	3
1664	0	2	2	3
1665	0	4	4	2
1666	0	3	4	3
1667	0	4	4	3
1668	0	4	3	3
1669	0	4	2	3
1670	0	4	3	3
1671	0	2	4	3
1672	0	4	3	3
1673	0	3	2	3
1674	0	4	4	3
1675	0	4	2	3
1676	0	4	3	2
1677	0	3	2	2
1678	0	4	2	3
1679	0	4	3	3
1680	0	3	3	3
1681	0	3	3	3
1682	0	3	3	3
1683	0	4	4	3
1684	0	4	4	4
1685	0	4	4	3
1686	0	4	3	2
1687	0	3	4	2
1688	0	3	4	2
1689	0	4	4	3
1690	0	3	4	2
1691	0	3	4	3
1692	0	3	4	2
1693	0	3	4	2
1694	0	3	4	4
1695	0	3	4	2
1696	0	3	3	1
1697	0	3	4	3
1698	0	3	5	1
1699	0	3	3	3
1700	0	3	3	2
1701	0	3	2	4
1702	0	3	2	3
1703	0	3	2	2
1704	0	3	2	3
1705	0	3	2	4
1706	0	3	2	4
1707	0	3	2	4
1708	0	3	2	3
1709	0	3	2	4
1710	0	3	2	4
1711	0	4	2	4
1712	0	3	3	5
1713	0	3	3	3
1714	0	4	3	2
1715	0	3	3	4
1716	0	3	2	3
1717	0	3	3	2
1718	0	4	2	3
1719	0	3	1	3
1720	0	3	3	4
1721	0	2	3	4
1722	0	3	5	2
1723	0	4	3	3
1724	0	4	4	3
1725	0	3	4	3
1726	0	2	3	3
1727	0	3	3	3
1728	0	4	3	2
1729	0	1	3	3
1730	0	4	3	3
1731	0	3	3	3
1732	0	3	3	3
1733	0	4	4	3
1734	0	3	3	3
1735	0	4	4	3
1736	0	2	4	3
1737	0	2	4	3
1738	0	3	4	3
1739	0	3	3	3
1740	0	4	2	3
1741	0	2	3	3
1742	0	2	3	3
1743	0	2	3	4
1744	0	3	3	2
1745	0	4	3	2
1746	0	4	4	3
1747	0	4	2	2
1748	0	2	2	3
1749	0	3	3	2
1750	0	3	3	2
1751	0	3	3	3
1752	0	4	4	2
1753	0	4	3	2
1754	0	4	2	2
1755	0	3	4	3
1756	0	3	4	2
1757	0	2	4	2
1758	0	3	4	2
1759	0	3	4	1
1760	0	3	4	2
1761	0	3	3	2
1762	0	2	3	2
1763	0	3	3	1
1764	0	3	3	2
1765	0	3	2	2
1766	0	3	3	1
1767	0	3	3	2
1768	0	3	4	2
1769	0	2	3	2
1770	0	1	3	3
1771	0	2	4	2
1772	0	4	3	3
1773	0	3	3	3
1774	0	2	3	3
1775	0	3	3	4
1776	0	3	4	2
1777	0	3	3	3
1778	0	3	4	2
1779	0	3	2	3
1780	0	4	3	3
1781	0	3	3	2
1782	0	3	3	2
1783	0	3	3	2
1784	0	3	2	3
1785	0	2	4	3
1786	0	2	3	2
1787	0	2	2	2
1788	0	3	3	3
1789	0	2	4	2
1790	0	3	1	3
1791	0	4	3	2
1792	0	4	3	3
1793	0	4	4	4
1794	0	3	3	3
1795	0	3	3	4
1796	0	3	4	4
1797	0	3	3	3
1798	0	3	4	3
1799	0	2	3	2
1800	0	3	2	2
1801	0	3	3	3
1802	0	3	3	3
1803	0	3	3	3
1804	0	3	2	3
1805	0	4	3	3
1806	0	3	3	4
1807	0	3	3	3
1808	0	2	3	3
1809	0	3	3	2
1810	0	2	4	3
1811	0	3	2	2
1812	0	2	3	2
1813	0	3	2	3
1814	0	3	2	3
1815	0	2	2	3
1816	0	4	3	3
1817	0	3	3	2
1818	0	3	4	3
1819	0	4	3	2
1820	0	3	3	3
1821	0	2	3	3
1822	0	2	3	4
1823	0	3	4	3
1824	0	4	3	3
1825	0	3	3	2
1826	0	3	3	3
1827	0	3	1	3
1828	0	2	3	3
1829	0	2	3	2
1830	0	3	4	3
1831	0	2	3	2
1832	0	2	4	2
1833	0	3	4	2
1834	0	3	4	2
1835	0	3	3	3
1836	0	3	3	2
1837	0	2	4	4
1838	0	3	3	4
1839	0	3	2	2
1840	0	4	1	3
1841	0	4	3	1
1842	0	4	3	2
1843	0	4	3	3
1844	0	3	3	3
1845	0	3	3	3
1846	0	3	2	2
1847	0	4	2	4
1848	0	4	3	3
1849	0	2	3	3
1850	0	4	3	4
1851	0	3	3	3
1852	0	4	4	2
1853	0	3	4	3
1854	0	3	3	3
1855	0	3	3	3
1856	0	3	3	3
1857	0	4	2	2
1858	0	5	1	3
1859	0	4	1	3
1860	0	2	3	3
1861	0	3	2	4
1862	0	3	2	3
1863	0	3	3	2
1864	0	2	2	1
1865	0	2	2	3
1866	0	3	2	2
1867	0	2	2	2
1868	0	2	2	3
1869	0	2	3	3
1870	0	3	1	2
1871	0	3	3	3
1872	0	3	2	3
1873	0	3	2	3
1874	0	3	3	3
1875	0	3	2	3
1876	0	3	2	3
1877	0	3	2	3
1878	0	3	2	3
1879	0	2	3	3
1880	0	3	3	3
1881	0	3	3	3
1882	0	2	3	2
1883	0	3	3	4
1884	0	2	3	3
1885	0	3	3	4
1886	0	3	3	4
1887	0	3	3	4
1888	0	2	3	4
1889	0	3	3	2
1890	0	2	4	4
1891	0	3	3	3
1892	0	3	4	4
1893	0	3	3	4
1894	0	3	3	4
1895	0	3	3	3
1896	0	2	3	4
1897	0	2	3	4
1898	0	4	3	3
1899	0	4	3	3
1900	0	2	2	3
1901	0	5	3	4
1902	0	2	3	4
1903	0	2	3	4
1904	0	2	3	4
1905	0	2	3	3
1906	0	2	4	3
1907	0	2	4	4
1908	0	3	3	3
1909	0	2	4	3
1910	0	2	2	3
1911	0	2	3	3
1912	0	2	3	3
1913	0	2	3	3
1914	0	2	3	3
1915	0	2	3	3
1916	0	2	4	3
1917	0	2	2	3
1918	0	2	3	3
1919	0	3	3	3
1920	0	4	3	3
1921	0	2	3	3
1922	0	4	3	3
1923	0	4	2	3
1924	0	3	4	3
1925	0	3	4	3
1926	0	4	4	3
1927	0	2	4	3
1928	0	2	3	3
1929	0	3	3	4
1930	0	3	3	3
1931	0	3	3	3
1932	0	2	3	4
1933	0	2	2	3
1934	0	2	3	3
1935	0	2	3	3
1936	0	2	3	4
1937	0	2	3	3
1938	0	3	4	3
1939	0	2	3	2
1940	0	3	3	3
1941	0	5	3	4
1942	0	2	4	4
1943	0	3	4	3
1944	0	2	4	2
1945	0	2	3	3
1946	0	4	3	4
1947	0	3	3	1
1948	1	3	2	4
1949	1	3	4	3
1950	1	3	3	3
1951	0	3	3	4
1952	1	4	4	3
1953	2	4	4	4
1954	1	3	4	2
1955	2	2	3	2
1956	1	3	3	3
1957	0	2	3	3
1958	0	3	2	4
1959	0	3	3	2
1960	1	3	2	2
1961	0	2	3	2
1962	0	3	3	3
1963	0	3	3	4
1964	0	2	3	4
1965	0	2	4	4
1966	0	3	4	2
1967	0	2	4	3
1968	0	2	4	3
1969	0	2	3	3
1970	0	3	4	4
1971	0	2	3	4
1972	0	2	3	4
1973	0	4	3	3
1974	0	3	3	3
1975	0	5	3	2
1976	0	2	4	3
1977	1	3	3	3
1978	0	2	3	3
1979	0	2	4	3
1980	1	2	3	2
1981	1	3	4	3
1982	1	2	4	3
1983	0	2	4	3
1984	1	3	5	3
1985	0	3	5	3
1986	1	2	4	3
1987	0	4	4	2
1988	1	2	4	1
1989	1	2	4	2
1990	1	2	4	4
1991	1	3	3	3
1992	0	2	3	2
1993	0	2	4	3
1994	1	2	4	3
1995	0	3	4	3
1996	0	3	4	3
1997	1	4	4	3
1998	1	2	3	4
1999	1	2	4	3
2000	0	4	4	3
[truncated: 4,112 more rows]
