# Supplementary material for: The impact of curcumin derived polyphenols on the structure and flexibility COVID-19 main protease binding pocket: a molecular dynamics simulation study
Source: PeerJ. 2021 Jul 19;9:e11590. doi: 10.7717/peerj.11590 (PMC8297469; doi:10.7717/peerj.11590)
Supplement: Supplemental Information 4 — The time series molecular dynamics simulation result of RMSD at a given time for free SARS CoV-2 main protease (Mpro) only. [file peerj-09-11590-s004.rms]

# Free Mpro
#Frame RMSD_00004
1 1.0
2	3.2174
3	3.2209
4	3.2161
5	3.1865
6	3.17
7	3.2085
8	3.2114
9	3.2135
10	3.2258
11	3.2514
12	3.3254
13	3.343
14	3.3472
15	3.2999
16	3.2915
17	3.2979
18	3.2661
19	3.2333
20	3.2729
21	3.2375
22	3.1992
23	3.2751
24	3.2868
25	3.3303
26	3.349
27	3.3849
28	3.3722
29	3.3308
30	3.3966
31	3.4687
32	3.4894
33	3.5248
34	3.548
35	3.5304
36	3.5775
37	3.6202
38	3.6303
39	3.5718
40	3.5273
41	3.5485
42	3.5475
43	3.5515
44	3.5559
45	3.5526
46	3.5428
47	3.5308
48	3.5461
49	3.5164
50	3.5321
51	3.5815
52	3.5696
53	3.5653
54	3.531
54	3.5187
55	3.4741
56	3.4861
57	3.533
58	3.569
59	3.588
60	3.555
61	3.603
62	3.61
63	3.662
64	3.678
65	3.679
66	3.66
67	3.621
68	3.645
69	3.676
70	3.683
71	3.648
72	3.626
73	3.611
74	3.633
75	3.692
76	3.679
77	3.68
78	3.691
79	3.613
80	3.576
81	3.575
82	3.63
83	3.604
84	3.621
85	3.652
86	3.668
87	3.648
88	3.649
89	3.647
90	3.6
91	3.628
92	3.605
93	3.615
94	3.62
95	3.62
96	3.618
97	3.604
98	3.583
99	3.521
100	3.574
101	3.602
102	3.589
103	3.615
104	3.638
105	3.613
106	3.613
107	3.66
108	3.697
109	3.666
110	3.647
111	3.688
112	3.703
113	3.71
114	3.722
115	3.745
116	3.699
117	3.678
118	3.686
119	3.683
120	3.717
121	3.755
122	3.746
123	3.771
124	3.818
125	3.777
126	3.718
127	3.736
128	3.745
129	3.761
130	3.715
131	3.689
132	3.623
133	3.585
134	3.641
135	3.647
136	3.644
137	3.675
138	3.674
139	3.614
140	3.62
141	3.634
142	3.648
143	3.657
144	3.668
145	3.573
146	3.592
147	3.585
148	3.582
149	3.604
150	3.54
151	3.546
152	3.495
153	3.504
154	3.539
155	3.545
156	3.552
157	3.547
158	3.522
159	3.523
160	3.56
161	3.539
162	3.521
163	3.515
164	3.495
165	3.533
166	3.535
167	3.563
168	3.552
169	3.55
170	3.523
171	3.534
172	3.566
173	3.563
174	3.595
175	3.584
176	3.637
177	3.661
178	3.648
179	3.618
180	3.585
181	3.565
182	3.569
183	3.566
184	3.518
185	3.524
186	3.521
187	3.575
188	3.602
189	3.64
190	3.651
191	3.674
192	3.673
193	3.657
194	3.651
195	3.662
196	3.661
197	3.637
198	3.612
199	3.608
200	3.667
201	3.616
202	3.629
203	3.566
204	3.6
205	3.652
206	3.667
207	3.683
208	3.648
209	3.664
210	3.67
211	3.684
212	3.654
213	3.641
214	3.6
215	3.537
216	3.488
217	3.5
218	3.521
219	3.532
220	3.565
221	3.541
222	3.524
223	3.497
224	3.458
225	3.469
226	3.479
227	3.428
228	3.441
229	3.477
230	3.461
231	3.472
232	3.477
233	3.523
234	3.506
235	3.538
236	3.584
237	3.537
238	3.516
239	3.542
240	3.54
241	3.546
242	3.573
243	3.538
244	3.552
245	3.555
246	3.548
247	3.527
248	3.591
249	3.571
250	3.609
251	3.601
252	3.606
253	3.554
254	3.56
255	3.586
256	3.547
257	3.505
258	3.538
259	3.594
260	3.615
261	3.623
262	3.644
263	3.665
264	3.691
265	3.639
266	3.652
267	3.655
268	3.682
269	3.7
270	3.671
271	3.673
272	3.684
273	3.651
274	3.648
275	3.665
276	3.668
277	3.68
278	3.678
279	3.726
280	3.694
281	3.711
282	3.726
283	3.723
284	3.738
285	3.771
286	3.763
287	3.768
288	3.753
289	3.737
290	3.704
291	3.696
292	3.621
293	3.644
294	3.662
295	3.642
296	3.608
297	3.576
298	3.578
299	3.614
300	3.55
301	3.535
302	3.524
303	3.551
304	3.528
305	3.507
306	3.479
307	3.478
308	3.479
309	3.462
310	3.454
311	3.449
312	3.463
313	3.467
314	3.472
315	3.466
316	3.464
317	3.453
318	3.498
319	3.523
320	3.531
321	3.524
322	3.548
323	3.527
324	3.526
325	3.553
326	3.536
327	3.495
328	3.493
329	3.533
330	3.509
331	3.503
332	3.425
333	3.426
334	3.48
335	3.412
336	3.462
337	3.428
338	3.419
339	3.439
340	3.457
341	3.513
342	3.545
343	3.542
344	3.556
345	3.539
346	3.565
347	3.573
348	3.569
349	3.608
350	3.581
351	3.54
352	3.53
353	3.553
354	3.572
355	3.57
356	3.565
357	3.534
358	3.559
359	3.603
360	3.607
361	3.582
362	3.623
363	3.606
364	3.618
365	3.64
366	3.67
367	3.634
368	3.644
369	3.57
370	3.577
371	3.59
372	3.64
373	3.649
374	3.634
375	3.599
376	3.567
377	3.599
378	3.561
379	3.585
380	3.622
381	3.609
382	3.608
383	3.595
384	3.624
385	3.612
386	3.591
387	3.579
388	3.554
389	3.562
390	3.591
391	3.62
392	3.631
393	3.629
394	3.62
395	3.666
396	3.672
397	3.664
398	3.622
399	3.581
400	3.613
401	3.615
402	3.578
403	3.612
404	3.64
405	3.644
406	3.668
407	3.681
408	3.682
409	3.712
410	3.7
411	3.704
412	3.691
413	3.667
414	3.619
415	3.587
416	3.602
417	3.608
418	3.602
419	3.577
420	3.56
421	3.508
422	3.542
423	3.549
424	3.558
425	3.536
426	3.538
427	3.525
428	3.502
429	3.468
430	3.495
431	3.508
432	3.525
433	3.478
434	3.482
435	3.503
436	3.535
437	3.578
438	3.576
439	3.56
440	3.521
441	3.523
442	3.481
443	3.44
444	3.444
445	3.482
446	3.475
447	3.446
448	3.405
449	3.359
450	3.378
451	3.407
452	3.431
453	3.413
454	3.477
455	3.471
456	3.503
457	3.494
458	3.517
459	3.535
460	3.538
461	3.524
462	3.511
463	3.571
464	3.531
465	3.511
466	3.497
467	3.567
468	3.561
469	3.631
470	3.649
471	3.615
472	3.574
473	3.522
474	3.502
475	3.53
476	3.531
477	3.528
478	3.534
479	3.508
480	3.517
481	3.52
482	3.509
483	3.52
484	3.517
485	3.53
486	3.527
487	3.537
488	3.549
489	3.572
490	3.593
491	3.59
492	3.604
493	3.652
494	3.658
495	3.625
496	3.636
497	3.597
498	3.58
499	3.587
500	3.565
501	3.565
502	3.534
503	3.549
504	3.591
505	3.583
506	3.589
507	3.608
508	3.63
509	3.617
510	3.592
511	3.566
512	3.585
513	3.638
514	3.633
515	3.648
516	3.678
517	3.659
518	3.578
519	3.642
520	3.65
521	3.642
522	3.619
523	3.609
524	3.636
525	3.637
526	3.631
527	3.694
528	3.747
529	3.755
530	3.748
531	3.737
532	3.722
533	3.693
534	3.681
535	3.662
536	3.656
537	3.691
538	3.702
539	3.717
540	3.735
541	3.715
542	3.736
543	3.712
544	3.746
545	3.736
546	3.731
547	3.728
548	3.748
549	3.706
550	3.742
551	3.749
552	3.772
553	3.803
554	3.83
555	3.814
556	3.768
557	3.786
558	3.798
559	3.795
560	3.795
561	3.808
562	3.816
563	3.837
564	3.852
565	3.837
566	3.82
567	3.736
568	3.782
569	3.794
570	3.825
571	3.848
572	3.798
573	3.819
574	3.859
575	3.851
576	3.86
577	3.839
578	3.885
579	3.854
580	3.818
581	3.816
582	3.828
583	3.823
584	3.812
585	3.794
586	3.798
587	3.83
588	3.857
589	3.887
590	3.859
591	3.848
592	3.845
593	3.885
594	3.894
595	3.896
596	3.916
597	3.951
598	3.945
599	3.954
600	3.949
601	3.945
602	4.008
603	4.045
604	4.049
605	4.032
606	4.019
607	4.003
608	3.989
609	3.943
610	3.951
611	3.918
612	3.931
613	3.934
614	3.971
615	3.965
616	3.911
617	3.872
618	3.841
619	3.894
620	3.903
621	3.889
622	3.853
623	3.861
624	3.913
625	3.91
626	3.863
627	3.888
628	3.911
629	3.889
630	3.809
631	3.834
632	3.806
633	3.84
634	3.866
635	3.903
636	3.905
637	3.934
638	3.904
639	3.86
640	3.882
641	3.882
642	3.862
643	3.926
644	3.972
645	3.96
646	3.975
647	3.964
648	3.925
649	3.995
650	4.004
651	4.03
652	3.987
653	3.999
654	3.988
655	4.028
656	4.004
657	3.986
658	4.003
659	3.989
660	3.983
661	3.95
662	3.928
663	3.951
664	3.983
665	3.982
666	3.978
667	3.993
668	3.994
669	3.986
670	4.007
671	3.997
672	3.991
673	3.988
674	3.965
675	3.912
676	3.957
677	3.959
678	3.929
679	3.952
680	3.976
681	3.952
682	3.951
683	4.013
684	4.027
685	4.048
686	4.032
687	3.99
688	4.012
689	3.997
690	3.993
691	4.003
692	4.012
693	4.02
694	3.946
695	3.937
696	3.958
697	3.99
698	4.009
699	4.002
700	4
701	3.974
702	3.993
703	3.982
704	3.966
705	3.974
706	4.003
707	4.007
708	3.995
709	3.991
710	4.012
711	4.012
712	4.021
713	4.072
714	4.092
715	4.063
716	4.08
717	4.035
718	4.03
719	4.031
720	4.033
721	4.02
722	3.993
723	3.981
724	4.034
725	3.997
726	3.99
727	3.966
728	3.954
729	3.982
730	3.958
731	3.979
732	4.046
733	4.065
734	4.034
735	4.074
736	4.015
737	3.983
738	3.974
739	3.996
740	4.006
741	4.017
742	3.965
743	3.985
744	3.986
745	3.959
746	3.971
747	3.992
748	4.008
749	4.05
750	4.058
751	4.084
752	4.081
753	4.108
754	4.083
755	4.092
756	4.115
757	4.139
758	4.164
759	4.131
760	4.093
761	4.115
762	4.108
763	4.039
764	4.014
765	4.007
766	4.047
767	4.094
768	4.077
769	4.133
770	4.108
771	4.076
772	4.041
773	4.088
774	4.125
775	4.125
776	4.126
777	4.092
778	4.097
779	4.111
780	4.074
781	4.065
782	4.11
783	4.108
784	4.072
785	4.05
786	4.059
787	4.074
788	4.099
789	4.085
790	4.067
791	4.043
792	4.061
793	4.065
794	4.092
795	4.114
796	4.098
797	4.083
798	4.083
799	4.062
800	4.001
801	4.029
802	4.011
803	4.03
804	4.037
805	4.022
806	4.015
807	4.025
808	3.998
809	4
810	4.03
811	4.04
812	4.08
813	4.07
814	4.03
815	4.01
816	4.01
817	4.04
818	4.07
819	4.01
820	3.98
821	4.03
822	4.02
823	4.03
824	4.05
825	4.06
826	4.11
827	4.15
828	4.2
829	4.22
830	4.24
831	4.19
832	4.18
833	4.16
834	4.12
835	4.13
836	4.12
837	4.08
838	4.06
839	4.08
840	4.08
841	4.06
842	3.98
843	3.99
844	3.96
845	4.04
846	4.05
847	4.01
848	4
849	4.08
850	4.09
851	4.13
852	4.11
853	4.12
854	4.12
855	4.12
856	4.13
857	4.19
858	4.18
859	4.22
860	4.2
861	4.15
862	4.16
863	4.17
864	4.17
865	4.17
866	4.12
867	4.13
868	4.14
869	4.16
870	4.18
871	4.21
872	4.22
873	4.21
874	4.16
875	4.13
876	4.12
877	4.12
878	4.1
879	4.04
880	4.08
881	4.02
882	3.98
883	3.92
884	3.93
885	3.96
886	4
887	4.03
888	4.04
889	4.09
890	4.13
891	4.1
892	4.1
893	4.16
894	4.21
895	4.17
896	4.18
897	4.18
898	4.17
899	4.17
900	4.16
901	4.15
902	4.12
903	6.09
904	6.09
905	6.02
906	6.07
907	6.05
908	6.04
909	6.07
910	6.02
911	5.99
912	6
913	6.04
914	6.04
915	5.98
916	6.02
917	6.01
918	5.99
919	5.98
920	5.99
921	5.98
922	5.96
923	5.95
924	5.95
925	5.99
926	4.08
927	4.04
928	4.03
929	4.03
930	4
931	4.02
932	3.97
933	3.93
934	3.96
935	3.97
936	3.99
937	4.02
938	4.06
939	4.09
940	4.11
941	4.14
942	4.16
943	4.19
944	4.21
945	4.2
946	4.21
947	4.2
948	4.16
949	4.16
950	4.15
951	4.2
952	4.22
953	4.18
954	4.18
955	4.23
956	4.28
957	4.3
958	4.28
959	4.29
960	4.27
961	4.3
962	4.26
963	4.28
964	4.29
965	4.34
966	4.33
967	4.34
968	4.33
969	4.33
970	4.44
971	4.5
972	4.54
973	4.54
974	4.52
975	4.49
976	4.49
977	4.52
978	4.49
979	4.5
980	4.45
981	4.41
982	4.38
983	4.36
984	4.42
985	4.39
986	4.38
987	4.43
988	4.48
989	4.5
990	4.46
991	4.43
992	4.48
993	4.43
994	4.34
995	4.38
996	4.38
997	4.36
998	4.39
999	4.39
1000	4.37
1001	4.35
1002	4.37
1003	4.35
1004	4.29
1005	4.31
1006	4.31
1007	4.31
1008	4.31
1009	4.3
1010	4.34
1011	4.32
1012	4.33
1013	4.35
1014	4.34
1015	4.36
1016	4.35
1017	4.35
1018	4.36
1019	4.35
1020	4.32
1021	4.29
1022	4.27
1023	4.3
1024	4.33
1025	4.33
1026	4.35
1027	4.29
1028	4.31
1029	4.31
1030	4.31
1031	4.31
1032	4.31
1033	4.29
1034	4.26
1035	4.22
1036	4.23
1037	4.24
1038	4.28
1039	4.28
1040	4.27
1041	4.34
1042	4.33
1043	4.35
1044	4.35
1045	4.32
1046	4.32
1047	4.33
1048	4.27
1049	4.28
1050	4.31
1051	4.35
1052	4.38
1053	4.35
1054	4.34
1055	4.38
1056	4.39
1057	4.43
1058	4.39
1059	4.4
1060	4.43
1061	4.44
1062	4.37
1063	4.33
1064	4.29
1065	4.29
1066	4.3
1067	4.29
1068	4.32
1069	4.27
1070	4.25
1071	4.28
1072	4.22
1073	4.18
1074	4.19
1075	4.23
1076	4.24
1077	3.0752
1078	3.0721
1079	3.0888
1080	3.116
1081	3.1488
1082	3.1048
1083	3.1251
1084	3.1299
1085	3.0721
1086	3.0491
1087	3.0136
1088	3.0569
1089	3.0491
1090	3.0794
1091	3.0662
1092	3.0487
1093	3.0205
1094	3.0255
1095	2.9937
1096	3.0499
1097	3.03
1098	3.0654
1099	3.0518
1100	3.0528
1101	3.002
1102	2.9919
1103	3.0036
1104	2.9986
1105	2.9496
1106	2.9498
1107	2.9974
1108	2.9961
1109	3.0031
1110	3.02
1111	2.9929
1112	3.0122
1113	3.0435
1114	3.0438
1115	3.0334
1116	2.9827
1117	2.9336
1118	2.9196
1119	2.9344
1120	2.9755
1121	2.9543
1122	3.0135
1123	3.0364
1124	3.0298
1125	3
1126	3.0237
1127	3.0399
1128	3.0846
1129	3.0928
1130	3.093
1131	3.0383
1132	3.0621
1133	3.0101
1134	3.0004
1135	2.9753
1136	2.9699
1137	2.9546
1138	2.9546
1139	2.9296
1140	2.9689
1141	2.9927
1142	2.9919
1143	2.9779
1144	2.9644
1145	2.9278
1146	2.9001
1147	2.8942
1148	2.9197
1149	2.8752
1150	2.8792
1151	2.878
1152	2.8143
1153	2.8314
1154	2.8483
1155	2.921
1156	2.945
1157	2.956
1158	2.9215
1159	2.8782
1160	2.8334
1161	2.8037
1162	2.8414
1163	2.8875
1164	2.8768
1165	2.8604
1166	2.9002
1167	2.914
1168	2.9035
1169	2.9147
1170	2.9132
1171	2.9194
1172	2.94
1173	3.0007
1174	3.0221
1175	2.9541
1176	2.9844
1177	2.9486
1178	2.9447
1179	2.9694
1180	2.9693
1181	2.9794
1182	2.9585
1183	2.9846
1184	2.9913
1185	2.9576
1186	2.9749
1187	2.9659
1188	2.9846
1189	3.0199
1190	3.0448
1191	2.9982
1192	3.0549
1193	3.0306
1194	3.0029
1195	3.022
1196	3.0745
1197	3.0819
1198	3.0902
1199	3.061
1200	3.0534
1201	3.0621
1202	3.0388
1203	3.0969
1204	3.0805
1205	3.05
1206	3.0038
1207	2.9974
1208	3.0313
1209	3.0432
1210	3.0546
1211	3.036
1212	3.0639
1213	3.1203
1214	3.0849
1215	3.0685
1216	3.0247
1217	3.055
1218	3.0778
1219	3.1074
1220	3.1191
1221	3.1144
1222	3.1214
1223	3.1144
1224	3.1279
1225	3.1271
1226	3.1237
1227	3.1083
1228	3.0932
1229	3.0879
1230	3.0796
1231	3.0577
1232	3.1084
1233	3.1115
1234	3.0976
1235	3.0911
1236	3.1087
1237	3.0978
1238	3.1013
1239	3.1497
1240	3.1394
1241	3.129
1242	3.1575
1243	3.1374
1244	3.1284
1245	3.0967
1246	3.1183
1247	3.1131
1248	3.1113
1249	3.13
1250	3.0906
1251	3.0985
1252	3.1264
1253	3.1492
1254	3.1459
1255	3.1939
1256	3.186
1257	3.1922
1258	3.1823
1259	3.1571
1260	3.1674
1261	3.1896
1262	3.1633
1263	3.1237
1264	3.1241
1265	3.0912
1266	3.0754
1267	3.0297
1268	3.002
1269	2.9709
1270	2.9755
1271	3.0251
1272	3.0645
1273	3.1066
1274	3.1209
1275	3.1065
1276	3.182
1277	3.1981
1278	3.2181
1279	3.2851
1280	3.2766
1281	3.2888
1282	3.297
1283	3.3116
1284	3.2687
1285	3.2732
1286	3.2709
1287	3.2505
1288	3.2772
1289	3.2338
1290	3.2362
1291	3.2273
1292	3.278
1293	3.2831
1294	3.3266
1295	3.3122
1296	3.2625
1297	3.2643
1298	3.2993
1299	3.2872
1300	3.3026
1301	3.3264
1302	3.3288
1303	3.3174
1304	3.28
1305	3.3237
1306	3.3154
1307	3.3317
1308	3.3059
1309	3.3308
1310	3.3124
1311	3.3213
1312	3.3576
1313	3.3548
1314	3.31
1315	3.37
1316	3.2964
1317	3.3206
1318	3.2932
1319	3.2896
1320	3.2753
1321	3.2593
1322	3.283
1323	3.2673
1324	3.2428
1325	3.2632
1326	3.267
1327	3.2518
1328	3.2394
1329	3.2327
1330	3.226
1331	3.2652
1332	3.2622
1333	3.286
1334	3.2941
1335	3.2806
1336	3.2485
1337	3.2004
1338	3.1876
1339	3.2631
1340	3.2895
1341	3.2896
1342	3.2844
1343	3.2764
1344	3.3007
1345	3.3145
1346	3.3318
1347	3.3718
1348	3.377
1349	3.3245
1350	3.3542
1351	3.3569
1352	3.3499
1353	3.4023
1354	3.3957
1355	3.4362
1356	3.4067
1357	3.4014
1358	3.3865
1359	3.3913
1360	3.3834
1361	3.4285
1362	3.3515
1363	3.3326
1364	3.3457
1365	3.3221
1366	3.3282
1367	3.3162
1368	3.2887
1369	3.348
1370	3.4058
1371	3.3797
1372	3.3626
1373	3.3673
1374	3.3466
1375	3.2934
1376	3.3384
1377	3.3484
1378	3.3342
1379	3.3547
1380	3.3527
1381	3.3675
1382	3.3999
1383	3.36
1384	3.3343
1385	3.3175
1386	3.3684
1387	3.3655
1388	3.4053
1389	3.4476
1390	3.3639
1391	3.4003
1392	3.4151
1393	3.4206
1394	3.4096
1395	3.3786
1396	3.3808
1397	3.3477
1398	3.3832
1399	3.4119
1400	3.3487
1401	3.4221
1402	3.4578
1403	3.4589
1404	3.4792
1405	3.4058
1406	3.4023
1407	3.4473
1408	3.5125
1409	3.5415
1410	3.5348
1411	3.4883
1412	3.5322
1413	3.5207
1414	3.4616
1415	3.4957
1416	3.5157
1417	3.5077
1418	3.4862
1419	3.4905
1420	3.4731
1421	3.4606
1422	3.4511
1423	3.4147
1424	3.4384
1425	3.4179
1426	3.4153
1427	3.41
1428	3.3963
1429	3.3977
1430	3.4371
1431	3.4706
1432	3.4364
1433	3.4052
1434	3.4228
1435	3.4696
1436	3.5104
1437	3.5091
1438	3.5229
1439	3.5433
1440	3.5724
1441	3.5943
1442	3.5882
1443	3.5417
1444	3.5355
1445	3.5667
1446	3.5792
1447	3.548
1448	3.5502
1449	3.531
1450	3.5163
1451	3.5583
1452	3.5748
1453	3.5671
1454	3.5523
1455	3.5576
1456	3.6295
1457	3.6069
1458	3.5702
1459	3.5393
1460	3.5044
1461	3.4767
1462	3.4644
1463	3.4493
1464	3.4024
1465	3.4072
1466	3.4267
1467	3.4054
1468	3.4417
1469	3.4443
1470	3.3931
1471	3.4106
1472	3.4575
1473	3.4405
1474	3.4497
1475	3.4772
1476	3.4889
1477	3.5075
1478	3.491
1479	3.5014
1480	3.4995
1481	3.5318
1482	3.5283
1483	3.5306
1484	3.5265
1485	3.5065
1486	3.4597
1487	3.4812
1488	3.4988
1489	3.5501
1490	3.5763
1491	3.5664
1492	3.5584
1493	3.5431
1494	3.5823
1495	3.5407
1496	3.5694
1497	3.5861
1498	3.6408
1499	3.6677
1500	3.6755
1501	3.6829
1502	3.6714
1503	3.635
1504	3.5792
1505	3.5819
1506	3.5979
1507	3.5951
1508	3.6251
1509	3.6474
1510	3.6123
1511	3.6384
1512	3.6363
1513	3.6147
1514	3.6029
1515	3.6037
1516	3.5583
1517	3.5757
1518	3.5893
1519	3.6268
1520	3.6232
1521	3.6157
1522	3.616
1523	3.6317
1524	3.6701
1525	3.6011
1526	3.6255
1527	3.6409
1528	3.6522
1529	3.6439
1530	3.6315
1531	3.581
1532	3.6286
1533	3.668
1534	3.7001
1535	3.6845
1536	3.6794
1537	3.6783
1538	3.7176
1539	3.6924
1540	3.6732
1541	3.6554
1542	3.6705
1543	3.6549
1544	3.6217
1545	3.6357
1546	3.6472
1547	3.6946
1548	3.6881
1549	3.6837
1550	3.7056
1551	3.7133
1552	3.7323
1553	3.7055
1554	3.7182
1555	3.7324
1556	3.6708
1557	3.6891
1558	3.698
1559	3.6678
1560	3.6857
1561	3.6595
1562	3.6871
1563	3.6963
1564	3.6982
1565	3.6252
1566	3.6255
1567	3.6481
1568	3.6963
1569	3.6829
1570	3.6706
1571	3.6618
1572	3.6879
1573	3.7215
1574	3.7526
1575	3.7356
1576	3.715
1577	3.6924
1578	3.7141
1579	3.701
1580	3.6768
1581	3.7327
1582	3.6878
1583	3.6702
1584	3.6482
1585	3.6294
1586	3.6189
1587	3.5974
1588	3.5723
1589	3.5929
1590	3.5605
1591	3.5842
1592	3.6164
1593	3.6295
1594	3.6262
1595	3.5987
1596	3.6013
1597	3.5716
1598	3.551
1599	3.5112
1600	3.5424
1601	3.523
1602	3.4867
1603	3.5273
1604	3.5434
1605	3.5883
1606	3.628
1607	3.6193
1608	3.5935
1609	3.5892
1610	3.6178
1611	3.5846
1612	3.5594
1613	3.5652
1614	3.5633
1615	3.6051
1616	3.5745
1617	3.5206
1618	3.5251
1619	3.5877
1620	3.589
1621	3.5955
1622	3.6076
1623	3.5463
1624	3.4801
1625	3.5266
1626	3.5759
1627	3.5822
1628	3.6117
1629	3.5856
1630	3.6068
1631	3.6157
1632	3.5888
1633	3.6178
1634	3.6124
1635	3.6314
1636	3.6357
1637	3.6094
1638	3.6221
1639	3.632
1640	3.5953
1641	3.5622
1642	3.5836
1643	3.5764
1644	3.5794
1645	3.5622
1646	3.5594
1647	3.6139
1648	3.6469
1649	3.6515
1650	3.6232
1651	3.6376
1652	3.6321
1653	3.6666
1654	3.6965
1655	3.6745
1656	3.6932
1657	3.6559
1658	3.6524
1659	3.6273
1660	3.6258
1661	3.6014
1662	3.5701
1663	3.6154
1664	3.6178
1665	3.5813
1666	3.5457
1667	3.553
1668	3.5971
1669	3.5934
1670	3.5799
1671	3.6155
1672	3.5804
1673	3.6096
1674	3.566
1675	3.5747
1676	3.5834
1677	3.5511
1678	3.5621
1679	3.5463
1680	3.562
1681	3.5799
1682	3.6062
1683	3.6432
1684	3.6318
1685	3.6425
1686	3.7433
1687	3.7458
1688	3.774
1689	3.7694
1690	3.7414
1691	3.7186
1692	3.7638
1693	3.6976
1694	3.6912
1695	3.6292
1696	3.5993
1697	3.5676
1698	3.571
1699	3.571
1700	3.5474
1701	3.516
1702	3.5295
1703	3.5532
1704	3.592
1705	3.585
1706	3.5454
1707	3.5982
1708	3.6247
1709	3.6434
1710	3.6251
1711	3.5925
1712	3.5833
1713	3.5952
1714	3.6073
1715	3.6189
1716	3.6177
1717	3.5976
1718	3.582
1719	3.5193
1720	3.527
1721	3.5461
1722	3.5413
1723	3.5478
1724	3.556
1725	3.5849
1726	3.5641
1727	3.5705
1728	3.5121
1729	3.4936
1730	3.5289
1731	3.5264
1732	3.4922
1733	3.463
1734	3.4663
1735	3.4659
1736	3.4583
1737	3.4691
1738	3.5077
1739	3.4764
1740	3.4619
1741	3.5078
1742	3.4569
1743	3.494
1744	3.5517
1745	3.5681
1746	3.6028
1747	3.5808
1748	3.5455
1749	3.5765
1750	3.6042
1751	3.5743
1752	3.5361
1753	3.4854
1754	3.4923
1755	3.5285
1756	3.5434
1757	3.5014
1758	3.5028
1759	3.5435
1760	3.5589
1761	3.599
1762	3.6202
1763	3.6056
1764	3.5772
1765	3.5643
1766	3.5444
1767	3.5483
1768	3.5824
1769	3.6129
1770	3.6728
1771	3.6824
1772	3.7254
1773	3.7412
1774	3.7177
1775	3.6989
1776	3.7032
1777	3.6541
1778	3.6461
1779	3.6917
1780	3.6761
1781	3.6555
1782	3.6939
1783	3.6733
1784	3.6706
1785	3.6876
1786	3.6843
1787	3.6713
1788	3.6657
1789	3.6627
1790	3.7527
1791	3.7773
1792	3.8028
1793	3.8335
1794	3.8186
1795	3.7995
1796	3.7591
1797	3.7489
1798	3.7578
1799	3.6735
1800	3.6557
1801	3.6456
1802	3.6089
1803	3.6287
1804	3.6765
1805	3.6903
1806	3.6997
1807	3.7417
1808	3.7633
1809	3.7535
1810	3.7481
1811	3.7061
1812	3.7158
1813	3.703
1814	3.6768
1815	3.6889
1816	3.6881
1817	3.7304
1818	3.7863
1819	3.8001
1820	3.7648
1821	3.7891
1822	3.8271
1823	3.7984
1824	3.7656
1825	3.7683
1826	3.753
1827	3.7917
1828	3.7625
1829	3.7445
1830	3.7309
1831	3.7631
1832	3.7308
1833	3.7312
1834	3.6818
1835	3.6436
1836	3.6056
1837	3.6261
1838	3.6663
1839	3.6511
1840	3.6323
1841	3.6761
1842	3.6599
1843	3.6023
1844	3.554
1845	3.6174
1846	3.6374
1847	3.6253
1848	3.6629
1849	3.7061
1850	3.7154
1851	3.7057
1852	3.6516
1853	3.6242
1854	3.5793
1855	3.6012
1856	3.621
1857	3.6183
1858	3.6559
1859	3.6485
1860	3.6785
1861	3.7212
1862	3.7371
1863	3.7273
1864	3.677
1865	3.6459
1866	3.6309
1867	3.6217
1868	3.6822
1869	3.6691
1870	3.6899
1871	3.6514
1872	3.6625
1873	3.7017
1874	3.7069
1875	3.7518
1876	3.7638
1877	3.7558
1878	3.7304
1879	3.7085
1880	3.6863
1881	3.688
1882	3.6792
1883	3.6406
1884	3.6426
1885	3.6671
1886	3.656
1887	3.6322
1888	3.622
1889	3.6149
1890	3.6191
1891	3.6307
1892	3.6236
1893	3.6682
1894	3.6975
1895	3.7019
1896	3.713
1897	3.7112
1898	3.6848
1899	3.6549
1900	3.5989
1901	3.6731
1902	3.7036
1903	3.7317
1904	3.7151
1905	3.7117
1906	3.7236
1907	3.7768
1908	3.774
1909	3.753
1910	3.7559
1911	3.7765
1912	3.8059
1913	3.8362
1914	3.8094
1915	3.8563
1916	3.8508
1917	3.8606
1918	3.895
1919	3.8468
1920	3.7774
1921	3.7818
1922	3.8139
1923	3.7609
1924	3.7919
1925	3.7846
1926	3.7573
1927	3.7716
1928	3.7051
1929	3.7167
1930	3.7004
1931	3.676
1932	3.6875
1933	3.7437
1934	3.7032
1935	3.6466
1936	3.6217
1937	3.648
1938	3.6484
1939	3.6608
1940	3.6436
1941	3.6821
1942	3.6918
1943	3.7168
1944	3.6925
1945	3.6515
1946	3.7124
1947	3.6886
1948	3.6873
1949	3.6872
1950	3.6869
1951	3.6995
1952	3.6881
1953	3.6691
1954	3.7307
1955	3.7258
1956	3.7359
1957	3.7042
1958	3.6478
1959	3.6928
1960	3.6662
1961	3.6412
1962	3.6323
1963	3.6356
1964	3.6302
1965	3.6314
1966	3.6124
1967	3.5331
1968	3.5269
1969	3.54
1970	3.5287
1971	3.537
1972	3.5577
1973	3.5612
1974	3.6092
1975	3.6212
1976	3.6092
1977	3.5872
1978	3.5714
1979	3.5937
1980	3.6233
1981	3.7064
1982	3.6709
1983	3.6192
1984	3.6075
1985	3.6155
1986	3.5898
1987	3.5932
1988	3.5869
1989	3.5744
1990	3.5655
1991	3.6123
1992	3.6143
1993	3.6057
1994	3.5613
1995	3.5298
1996	3.5765
1997	3.6162
[truncated: 4,115 more rows]
