# Supplementary material for: The impact of curcumin derived polyphenols on the structure and flexibility COVID-19 main protease binding pocket: a molecular dynamics simulation study
Source: PeerJ. 2021 Jul 19;9:e11590. doi: 10.7717/peerj.11590 (PMC8297469; doi:10.7717/peerj.11590)
Supplement: Supplemental Information 5 [file peerj-09-11590-s005.rms]

# Diferuloylmethane, Demethoxycurcumin and Bisdemethoxycurcumin
#Frame RMSD_0000
1	0	0	0	0
2	0.0821	0.7939	3.2209	1.887
3	0.0854	0.7193	3.2161	1.807
4	0.0852	0.7248	3.1865	1.81
5	0.0834	0.6167	3.17	1.702
6	0.0855	0.5673	3.2085	1.743
7	0.0833	0.6663	3.2114	1.745
8	0.0862	0.667	3.2135	1.776
9	0.0848	0.667	3.2258	1.69
10	0.0838	0.4685	3.2514	1.68
11	0.0822	0.7246	3.3254	1.699
12	0.0838	0.5659	3.343	1.717
13	0.0806	0.8157	3.3472	1.69
14	0.0837	0.6533	3.2999	1.783
15	0.0853	0.8692	3.2915	1.683
16	0.0829	0.6251	3.2979	1.701
17	0.0836	0.6051	3.2661	1.678
18	0.0873	0.6027	3.2333	1.674
19	0.0826	0.587	3.2729	1.655
20	0.0833	0.5956	3.2375	1.752
21	0.0834	0.5419	3.1992	1.69
22	0.0833	0.6788	3.2751	1.836
23	0.0848	0.7994	3.2868	1.772
24	0.0827	0.6581	3.3303	1.875
25	0.0812	0.6782	3.349	1.854
26	0.0858	0.6011	3.3849	1.822
27	0.0839	0.706	3.3722	1.912
28	0.0831	1.0834	3.3308	1.838
29	0.0843	0.9344	3.3966	1.771
30	0.0866	0.8118	3.4687	1.921
31	0.4678	0.6297	3.4894	1.809
32	0.5417	0.8145	3.5248	1.857
33	0.6465	0.6442	3.548	1.864
34	0.6307	0.8827	3.5304	1.899
35	0.6223	0.824	3.5775	1.849
36	0.643	0.7739	3.6202	1.774
37	0.6892	0.6694	3.6303	1.797
38	0.6409	0.7192	3.5718	1.807
39	0.6746	0.7211	3.5273	1.778
40	0.6832	0.7037	3.5485	1.987
41	0.6771	0.9991	3.5475	1.887
42	0.6673	0.9903	3.5515	1.779
43	0.6871	0.7493	3.5559	1.81
44	0.7383	0.9322	3.5526	1.892
45	0.8023	1.0819	3.5428	1.774
46	0.7314	1.1891	3.5308	1.88
47	0.689	1.2745	3.5461	1.866
48	0.7049	1.2446	3.5164	2.018
49	0.6873	1.5304	3.5321	1.816
50	0.7362	1.44	3.5815	1.833
51	0.7057	1.438	3.5696	1.798
52	0.7792	0.8056	3.5653	1.733
53	0.7886	0.9842	3.531	1.665
54	0.8202	1.1166	3.5187	1.69
55	0.8479	1.0007	3.4741	1.735
56	0.8808	1.053	3.4861	1.726
57	0.8221	1.1286	3.533	1.871
58	0.8193	0.8712	3.569	1.741
59	0.7607	0.8972	3.588	1.856
60	0.7841	0.8819	3.555	1.802
61	0.804	0.7697	3.603	1.795
62	0.8073	0.7981	3.61	1.779
63	0.8062	0.8551	3.662	1.749
64	0.8283	0.8641	3.678	1.757
65	0.8039	0.7183	3.679	1.77
66	0.8078	0.5188	3.66	1.772
67	0.7942	0.7877	3.621	1.81
68	0.8014	0.712	3.645	1.791
69	0.8443	0.8181	3.676	1.798
70	0.786	0.8401	3.683	1.844
71	0.8081	0.6133	3.648	1.76
72	0.8306	0.7967	3.626	1.817
73	0.7722	0.7304	3.611	1.84
74	0.7947	0.8622	3.633	1.732
75	0.7475	0.9284	3.692	1.817
76	0.7466	0.6313	3.679	1.69
77	0.7829	0.9023	3.68	1.766
78	0.8012	0.8538	3.691	1.711
79	0.7861	0.7976	3.613	1.666
80	0.8294	0.6273	3.576	1.805
81	0.8372	0.6051	3.575	1.622
82	0.8168	0.6691	3.63	1.696
83	0.8733	0.7525	3.604	1.87
84	0.8741	0.6969	3.621	1.636
85	0.8854	0.702	3.652	1.864
86	0.8554	0.8636	3.668	1.753
87	0.8852	0.7477	3.648	1.783
88	0.9204	0.5647	3.649	1.792
89	0.8352	0.6076	3.647	1.791
90	0.8633	0.7563	3.6	1.648
91	0.8447	0.7564	3.628	1.727
92	0.8445	0.887	3.605	1.834
93	0.7765	0.8692	3.615	1.961
94	0.7859	0.9804	3.62	1.878
95	0.7621	0.8615	3.62	1.789
96	0.7609	0.8139	3.618	1.782
97	0.7821	0.938	3.604	1.789
98	0.7639	1.2026	3.583	1.792
99	0.8101	0.8334	3.521	1.842
100	0.8081	0.962	3.574	1.744
101	0.7774	1.0135	3.602	1.813
102	0.7507	0.9941	3.589	1.816
103	0.7855	1.1312	3.615	1.715
104	0.837	1.0153	3.638	1.754
105	0.8201	1.3121	3.613	1.902
106	0.8261	1.264	3.613	1.817
107	0.788	1.1181	3.66	1.896
108	0.7551	0.8942	3.697	1.958
109	0.7852	0.8914	3.666	1.868
110	0.7664	0.9367	3.647	1.841
111	0.8042	0.8954	3.688	1.723
112	0.8028	0.8796	3.703	1.74
113	0.8517	1.0213	3.71	1.738
114	0.814	1.0395	3.722	1.704
115	0.7872	1.0412	3.745	1.699
116	0.7828	0.8199	3.699	1.768
117	0.8412	1.0202	3.678	1.777
118	0.8544	1.1087	3.686	1.766
119	0.9002	1.1006	3.683	1.766
120	0.8284	1.2034	3.717	1.763
121	0.7414	1.2407	3.755	1.831
122	0.7232	1.5809	3.746	1.839
123	0.7757	1.1072	3.771	1.802
124	0.8519	0.8958	3.818	1.867
125	0.8741	1.0361	3.777	1.844
126	0.8544	0.8253	3.718	1.877
127	0.8435	0.8336	3.736	1.798
128	0.8599	0.8242	3.745	1.827
129	0.8078	0.8574	3.761	1.857
130	0.8125	1.1808	3.715	1.807
131	0.8152	0.8331	3.689	1.801
132	0.8223	0.8711	3.623	1.823
133	0.7803	0.9294	3.585	1.798
134	0.819	1.0205	3.641	1.804
135	0.8444	0.8478	3.647	1.761
136	0.8989	0.9956	3.644	1.832
137	0.893	0.882	3.675	1.759
138	0.9301	0.7906	3.674	1.913
139	0.9083	0.9905	3.614	1.67
140	0.8912	0.8081	3.62	1.843
141	0.8972	0.936	3.634	1.883
142	0.8654	0.8854	3.648	1.818
143	0.8636	0.805	3.657	1.799
144	0.888	0.623	3.668	1.773
145	0.9362	0.8387	3.573	1.856
146	0.9243	0.817	3.592	1.788
147	0.9008	0.7475	3.585	1.787
148	0.9701	1.0372	3.582	1.803
149	0.9961	0.7529	3.604	1.821
150	0.9527	0.6581	3.54	1.788
151	0.9653	0.5504	3.546	1.775
152	0.9531	0.4774	3.495	1.681
153	1.015	0.5838	3.504	1.806
154	0.9698	0.6774	3.539	1.766
155	0.9582	0.7216	3.545	1.68
156	0.9479	0.4496	3.552	1.727
157	1.0011	0.6154	3.547	1.746
158	0.9867	0.573	3.522	1.754
159	1.0206	0.4414	3.523	1.828
160	1.0028	0.4143	3.56	1.841
161	0.9361	0.4277	3.539	1.792
162	0.9425	0.5318	3.521	1.797
163	0.9693	0.58	3.515	1.747
164	1.0283	0.6479	3.495	1.829
165	1.008	0.747	3.533	1.852
166	1.0233	0.6242	3.535	1.857
167	1.0072	0.4741	3.563	1.87
168	1.1028	0.3507	3.552	1.893
169	1.0426	0.6808	3.55	1.812
170	1.0081	0.5101	3.523	1.781
171	1.0505	0.6894	3.534	1.789
172	1.1121	0.8895	3.566	1.749
173	1.0924	0.8277	3.563	1.79
174	1.0854	0.7639	3.595	1.772
175	1.0786	0.6705	3.584	1.765
176	1.1254	0.7039	3.637	1.824
177	1.0504	0.5752	3.661	1.844
178	1.0438	0.59	3.648	1.778
179	1.0209	1.0122	3.618	1.863
180	1.0321	0.6125	3.585	1.905
181	0.9792	0.7244	3.565	1.799
182	0.9315	0.7371	3.569	1.845
183	0.8896	0.8051	3.566	1.845
184	0.9899	0.9033	3.518	1.829
185	0.9343	0.654	3.524	1.716
186	0.9835	0.7367	3.521	1.769
187	0.978	0.9141	3.575	1.771
188	1.0157	0.777	3.602	1.661
189	0.9685	0.8067	3.64	1.752
190	0.9696	0.9498	3.651	1.693
191	0.9316	0.5698	3.674	1.825
192	1.0051	0.9205	3.673	1.703
193	0.9909	0.9001	3.657	1.82
194	0.9721	0.5055	3.651	1.645
195	1.01	1.211	3.662	1.677
196	1.0218	1.0947	3.661	1.669
197	0.9502	0.9288	3.637	1.776
198	0.9103	0.9249	3.612	1.675
199	0.9053	0.925	3.608	1.79
200	0.9186	0.9119	3.667	1.766
201	0.9388	0.939	3.616	1.704
202	0.894	0.9675	3.629	1.65
203	0.9339	0.8528	3.566	1.743
204	0.9378	0.9404	3.6	1.639
205	0.9761	0.8343	3.652	1.664
206	1.0137	0.7896	3.667	1.671
207	0.9945	0.7904	3.683	1.777
208	1.005	0.7302	3.648	1.714
209	0.9239	0.6128	3.664	1.842
210	0.9588	0.9794	3.67	1.803
211	0.9288	0.8168	3.684	1.788
212	0.8867	1.1861	3.654	1.782
213	0.8882	1.0091	3.641	1.708
214	0.9433	0.8375	3.6	1.803
215	0.8697	1.0735	3.537	1.744
216	0.9288	0.8762	3.488	1.874
217	0.9874	0.8242	3.5	1.766
218	0.9722	0.7508	3.521	1.638
219	0.9404	0.7672	3.532	1.753
220	0.9579	0.6911	3.565	1.703
221	0.9207	0.5283	3.541	1.826
222	0.9191	0.6042	3.524	1.76
223	0.8244	0.426	3.497	1.683
224	0.8622	0.5728	3.458	1.706
225	0.8844	0.7554	3.469	1.681
226	0.9392	0.6959	3.479	1.769
227	0.9162	0.6729	3.428	1.67
228	0.9118	0.6286	3.441	1.729
229	0.9396	0.8469	3.477	1.808
230	0.8831	0.8389	3.461	1.704
231	0.891	0.6519	3.472	1.686
232	0.8799	0.7236	3.477	1.727
233	0.9427	0.8402	3.523	1.821
234	0.9312	0.8621	3.506	1.791
235	0.9005	0.7204	3.538	1.602
236	0.8789	0.7681	3.584	1.775
237	0.866	0.7947	3.537	1.748
238	0.8529	0.748	3.516	1.774
239	0.8168	0.8306	3.542	1.661
240	0.8466	0.6211	3.54	1.679
241	0.8609	0.4247	3.546	1.71
242	0.8157	0.632	3.573	1.739
243	0.847	0.527	3.538	1.804
244	0.8832	0.4958	3.552	1.731
245	0.9074	0.3263	3.555	1.817
246	0.997	0.6128	3.548	1.869
247	0.9872	0.6232	3.527	1.709
248	1.002	0.7411	3.591	1.838
249	0.9868	0.6027	3.571	1.724
250	1.0055	0.6803	3.609	1.781
251	0.9956	0.6719	3.601	1.676
252	0.9599	0.8206	3.606	1.656
253	0.9932	0.9373	3.554	1.778
254	1.0847	0.9852	3.56	1.862
255	0.9782	1.0811	3.586	1.776
256	0.9752	1.0761	3.547	1.777
257	0.974	1.1949	3.505	1.74
258	0.9667	1.2293	3.538	1.799
259	0.9686	1.1399	3.594	1.862
260	1.0154	0.9725	3.615	1.732
261	1.0636	1.2208	3.623	1.786
262	1.0701	1.1141	3.644	1.751
263	1.1578	1.0222	3.665	1.814
264	1.1369	1.0398	3.691	1.702
265	1.1777	1.3361	3.639	1.744
266	1.1643	1.0314	3.652	1.703
267	1.1347	1.0212	3.655	1.677
268	1.1044	1.0909	3.682	1.739
269	1.1324	1.0557	3.7	1.695
270	1.1199	0.9561	3.671	1.704
271	1.1999	0.6851	3.673	1.661
272	1.185	0.9346	3.684	1.6
273	1.1981	0.8189	3.651	1.694
274	1.1627	0.9638	3.648	1.692
275	1.0513	1.071	3.665	1.659
276	1.1076	0.9852	3.668	1.884
277	1.1323	1.0642	3.68	1.799
278	1.1486	0.8862	3.678	1.825
279	1.0895	1.0381	3.726	1.854
280	1.0238	1.2268	3.694	1.759
281	1.0187	1.2013	3.711	1.75
282	1.055	1.109	3.726	1.857
283	1.0547	1.2494	3.723	1.882
284	1.0711	1.1138	3.738	1.828
285	1.0225	1.1409	3.771	1.901
286	1.1104	1.0299	3.763	1.852
287	1.0404	0.9226	3.768	1.874
288	1.0319	1.0384	3.753	1.788
289	1.0659	0.9433	3.737	1.806
290	1.017	0.9556	3.704	1.789
291	1.043	0.9261	3.696	1.893
292	1.0429	1.0454	3.621	1.858
293	0.9623	0.9841	3.644	1.722
294	1.0241	0.9281	3.662	1.709
295	1.0132	0.8252	3.642	1.713
296	1.108	1.4281	3.608	1.635
297	1.0631	1.1125	3.576	1.727
298	1.0825	0.8778	3.578	1.762
299	1.0784	0.8642	3.614	1.626
300	0.9839	1.0869	3.55	1.761
301	1.0273	1.1346	3.535	1.685
302	0.9577	1.2902	3.524	1.743
303	0.9653	1.485	3.551	1.793
304	0.9605	1.3679	3.528	1.817
305	0.9185	1.3037	3.507	1.707
306	0.9134	1.2504	3.479	1.749
307	0.8999	1.2666	3.478	1.77
308	0.8942	1.1466	3.479	1.737
309	0.9384	1.0505	3.462	1.764
310	0.9456	1.1394	3.454	1.623
311	0.9076	1.1684	3.449	1.648
312	0.8503	1.145	3.463	1.739
313	0.8621	1.2833	3.467	1.726
314	0.8791	1.292	3.472	1.655
315	0.8805	1.031	3.466	1.733
316	0.9453	1.1288	3.464	1.813
317	0.9444	1.2049	3.453	1.885
318	0.9488	1.1397	3.498	1.776
319	1.036	1.1458	3.523	1.731
320	1.0135	1.0669	3.531	1.804
321	0.9871	1.2149	3.524	1.887
322	0.9621	1.2686	3.548	1.74
323	1.0449	0.9118	3.527	1.688
324	1.0062	1.0229	3.526	1.664
325	0.9543	1.1528	3.553	1.832
326	0.9572	1.1227	3.536	1.705
327	0.9672	1.0931	3.495	1.752
328	1.0099	1.2839	3.493	1.814
329	1.0265	1.1791	3.533	1.743
330	0.9613	1.147	3.509	1.874
331	0.9976	1.1236	3.503	1.787
332	0.9088	1.3383	3.425	1.788
333	0.9619	1.0702	3.426	1.805
334	0.9361	1.141	3.48	1.911
335	0.9817	0.9975	3.412	1.725
336	0.9723	1.0864	3.462	1.707
337	0.918	1.0634	3.428	1.698
338	0.8792	1.2638	3.419	1.67
339	0.864	1.0469	3.439	1.743
340	0.8775	1.2357	3.457	1.697
341	0.8936	1.1382	3.513	1.628
342	0.9313	1.0801	3.545	1.719
343	0.9353	1.136	3.542	1.851
344	0.9761	1.2654	3.556	1.754
345	0.953	1.1467	3.539	1.692
346	0.949	1.0045	3.565	1.872
347	0.8869	1.1319	3.573	1.786
348	0.8831	0.9756	3.569	1.771
349	0.8781	1.1677	3.608	1.817
350	0.9247	1.0357	3.581	1.8
351	0.903	1.1789	3.54	1.824
352	0.9017	1.1315	3.53	1.645
353	0.8695	1.5088	3.553	1.773
354	0.9472	1.2005	3.572	1.933
355	0.9468	1.6326	3.57	1.76
356	0.9576	1.5502	3.565	1.72
357	0.9272	1.4559	3.534	1.78
358	0.9463	1.6069	3.559	1.819
359	0.9251	1.3685	3.603	1.854
360	1.0044	1.4624	3.607	1.797
361	0.9845	1.656	3.582	1.678
362	0.9362	1.4963	3.623	1.676
363	0.9872	1.5225	3.606	1.728
364	0.906	1.5112	3.618	1.634
365	0.8895	1.4857	3.64	1.631
366	0.8653	1.6111	3.67	1.681
367	0.9696	1.5557	3.634	1.668
368	0.9934	1.3855	3.644	1.788
369	0.9722	1.3115	3.57	1.745
370	1	1.4398	3.577	1.685
371	0.9434	1.5944	3.59	1.832
372	0.9849	1.5833	3.64	1.689
373	0.9755	1.2575	3.649	1.708
374	0.9869	1.5896	3.634	1.752
375	0.9299	1.4097	3.599	1.775
376	0.9274	1.6483	3.567	1.624
377	0.9314	1.7207	3.599	1.707
378	0.9512	1.5932	3.561	1.803
379	0.8674	1.4218	3.585	1.733
380	0.9382	1.3804	3.622	1.772
381	0.8978	1.5849	3.609	1.788
382	0.8755	1.4726	3.608	1.791
383	0.9081	1.3984	3.595	1.663
384	0.8405	1.6281	3.624	1.705
385	0.9128	1.4615	3.612	1.722
386	0.9196	1.3446	3.591	1.729
387	0.8376	1.5392	3.579	1.676
388	0.8864	1.3394	3.554	1.733
389	0.9115	1.5884	3.562	1.739
390	0.9427	1.3992	3.591	1.732
391	0.96	1.3793	3.62	1.637
392	0.9035	1.261	3.631	1.848
393	0.866	1.4803	3.629	1.856
394	0.8916	1.6321	3.62	1.772
395	0.918	1.336	3.666	1.887
396	0.9604	1.4263	3.672	1.721
397	0.972	1.257	3.664	1.763
398	0.9181	1.2527	3.622	1.759
399	0.9492	1.3945	3.581	1.748
400	0.937	1.3884	3.613	1.774
401	0.968	1.6208	3.615	1.804
402	0.99	1.6369	3.578	1.882
403	0.9563	1.6531	3.612	1.703
404	0.9524	1.5442	3.64	1.803
405	0.9363	1.4695	3.644	1.721
406	0.931	1.6092	3.668	1.629
407	0.9911	1.5392	3.681	1.7
408	1.0352	1.5942	3.682	1.624
409	1.0117	1.5662	3.712	1.657
410	0.9562	1.5957	3.7	1.768
411	0.9596	1.222	3.704	1.695
412	0.9648	1.4172	3.691	1.654
413	0.9336	1.398	3.667	1.673
414	0.9218	1.4004	3.619	1.592
415	0.9162	1.4477	3.587	1.631
416	0.9188	1.5622	3.602	1.704
417	0.872	1.7654	3.608	1.667
418	0.8885	1.5006	3.602	1.809
419	0.9238	1.6099	3.577	1.798
420	0.9769	1.4975	3.56	1.669
421	1.0123	1.4427	3.508	1.759
422	1.0314	1.4637	3.542	1.626
423	0.9812	1.3031	3.549	1.599
424	1.0042	1.6325	3.558	1.701
425	0.9951	1.334	3.536	1.621
426	1.1019	1.5428	3.538	1.65
427	1.0975	1.159	3.525	1.553
428	1.1371	0.9168	3.502	1.661
429	1.0634	1.2438	3.468	1.616
430	1.0499	1.2482	3.495	1.656
431	0.9769	1.2258	3.508	1.703
432	0.9933	1.2115	3.525	1.627
433	1.0562	1.2307	3.478	1.699
434	1.0162	0.8398	3.482	1.793
435	0.9597	1.0035	3.503	1.715
436	0.9963	1.2167	3.535	1.796
437	0.9942	1.1568	3.578	1.653
438	1.0585	1.0547	3.576	1.774
439	0.9844	1.0361	3.56	1.835
440	1.0077	1.0483	3.521	1.69
441	0.9939	1.0474	3.523	1.799
442	1.0248	1.0956	3.481	1.842
443	0.9626	1.1563	3.44	1.856
444	0.9498	1.0087	3.444	1.802
445	0.9176	1.1666	3.482	1.935
446	0.9915	1.1539	3.475	1.919
447	0.9498	1.011	3.446	2.112
448	0.8829	0.9352	3.405	1.936
449	0.8879	0.9786	3.359	1.759
450	0.8874	1.0493	3.378	1.764
451	0.8593	1.0169	3.407	1.808
452	0.9142	1.2145	3.431	1.77
453	0.8675	1.3201	3.413	1.844
454	0.9529	1.2478	3.477	1.79
455	1.0267	1.2564	3.471	1.766
456	1.048	1.1719	3.503	1.719
457	0.964	1.4063	3.494	1.874
458	1.0089	1.2545	3.517	1.712
459	0.9926	1.3056	3.535	1.788
460	0.8904	1.1404	3.538	1.728
461	0.9043	1.2637	3.524	1.63
462	0.8754	1.1024	3.511	1.669
463	0.9043	1.0527	3.571	1.765
464	0.9027	1.1048	3.531	1.649
465	0.8677	1.2457	3.511	1.677
466	0.8482	1.3361	3.497	1.662
467	0.9283	1.1269	3.567	1.627
468	0.9158	1.2179	3.561	1.752
469	0.9842	1.1506	3.631	1.723
470	0.9867	1.2198	3.649	1.671
471	0.9688	1.3028	3.615	1.752
472	0.9346	1.1617	3.574	1.724
473	0.9126	1.2636	3.522	1.666
474	0.9022	1.3488	3.502	1.703
475	0.905	1.3299	3.53	1.718
476	0.9576	0.0816	3.531	1.696
477	0.9918	0.0829	3.528	1.735
478	1.0342	0.083	3.534	1.669
479	1.0586	0.085	3.508	1.707
480	1.0583	0.086	3.517	1.636
481	1.0465	0.085	3.52	1.645
482	1.0521	0.085	3.509	1.646
483	1.1055	0.085	3.52	1.7
484	1.1166	0.0829	3.517	1.695
485	1.1477	0.083	3.53	1.676
486	1.1584	0.085	3.527	1.726
487	1.1785	0.0861	3.537	1.708
488	1.2046	0.0851	3.549	1.721
489	1.2078	0.0857	3.572	1.672
490	1.2549	0.085	3.593	1.66
491	1.2811	0.0852	3.59	1.771
492	1.3257	0.0846	3.604	1.835
493	1.3433	0.0847	3.652	1.703
494	1.2833	0.0848	3.658	1.802
495	1.3076	0.0878	3.625	1.684
496	1.2551	0.088	3.636	1.735
497	1.2834	0.0861	3.597	1.717
498	1.2417	0.0838	3.58	1.843
499	1.2436	0.0831	3.587	1.866
500	1.2298	0.0837	3.565	1.92
501	1.1966	0.0789	3.565	1.809
502	1.1633	0.0822	3.534	1.791
503	1.2661	0.0836	3.549	1.665
504	1.2304	0.0849	3.591	1.77
505	1.203	0.0827	3.583	1.785
506	1.1222	0.0842	3.589	1.619
507	1.1519	0.0859	3.608	1.68
508	1.0913	0.0846	3.63	1.718
509	1.0491	0.0815	3.617	1.809
510	0.9486	0.085	3.592	1.742
511	0.9738	0.082	3.566	1.696
512	0.9597	0.5139	3.585	1.734
513	0.9369	0.6656	3.638	1.724
514	0.9128	0.6949	3.633	1.69
515	0.8702	0.7584	3.648	1.753
516	0.842	0.7762	3.678	1.848
517	0.899	0.7878	3.659	1.668
518	0.9371	0.8267	3.578	1.638
519	1.0081	0.8048	3.642	1.735
520	1.0085	0.8879	3.65	1.655
521	0.9891	0.8602	3.642	1.674
522	0.9561	0.8844	3.619	1.702
523	0.9794	0.9083	3.609	1.651
524	0.9096	0.94	3.636	1.593
525	0.9322	0.9354	3.637	1.759
526	0.9147	0.9605	3.631	1.71
527	0.9105	0.928	3.694	1.668
528	0.8908	0.8893	3.747	1.634
529	0.9261	0.9156	3.755	1.667
530	0.9209	0.8856	3.748	1.685
531	0.8807	0.9452	3.737	1.648
532	0.9216	0.9032	3.722	1.717
533	0.974	0.9105	3.693	1.776
534	0.9775	0.943	3.681	1.72
535	1.023	0.9355	3.662	1.711
536	0.9868	0.903	3.656	1.701
537	0.956	0.9198	3.691	1.724
538	0.9814	0.93	3.702	1.818
539	0.9723	0.9162	3.717	1.959
540	0.9581	0.8988	3.735	1.926
541	0.8988	0.8342	3.715	1.892
542	0.962	0.8371	3.736	1.802
543	0.9039	0.8461	3.712	1.709
544	0.9792	0.8602	3.746	1.665
545	0.9345	0.8832	3.736	1.7
546	0.984	0.9315	3.731	1.704
547	1.0035	0.9483	3.728	1.708
548	0.9939	0.9063	3.748	1.718
549	0.9081	0.973	3.706	1.724
550	0.917	0.969	3.742	1.728
551	0.8914	0.9422	3.749	1.77
552	0.9915	1.0093	3.772	1.659
553	0.8984	0.9902	3.803	1.668
554	0.9072	0.9844	3.83	1.669
555	0.8916	0.9548	3.814	1.71
556	0.9222	0.9281	3.768	1.771
557	0.8979	0.8992	3.786	1.645
558	0.9302	0.9029	3.798	1.693
559	0.895	0.89	3.795	1.804
560	0.9645	0.9141	3.795	1.679
561	1.0159	0.9755	3.808	1.756
562	1.0674	1.0169	3.816	1.758
563	1.0103	1.0134	3.837	1.702
564	1.0139	1.0175	3.852	1.789
565	1.0367	1.0699	3.837	1.843
566	1.0301	1.0188	3.82	1.842
567	1.018	0.9844	3.736	1.828
568	0.9828	1.0439	3.782	1.699
569	0.9328	1.0085	3.794	1.926
570	0.8899	1.0688	3.825	1.882
571	0.9106	1.0576	3.848	1.866
572	0.8398	1.0604	3.798	1.749
573	0.8785	1.0373	3.819	1.727
574	0.9803	1.0073	3.859	1.808
575	0.9302	0.9672	3.851	1.722
576	0.8901	0.9903	3.86	1.796
577	0.8993	0.9687	3.839	1.835
578	0.9119	0.9623	3.885	1.774
579	0.9037	0.9762	3.854	1.856
580	0.9369	1.022	3.818	1.772
581	0.9536	0.9774	3.816	1.745
582	0.9945	0.9756	3.828	1.905
583	0.9155	0.978	3.823	1.962
584	0.9359	0.9848	3.812	1.942
585	0.9245	1.0589	3.794	1.849
586	0.921	1.0093	3.798	1.91
587	0.9053	0.9978	3.83	1.819
588	0.906	0.9985	3.857	1.867
589	0.939	1.0025	3.887	1.734
590	0.9134	0.9276	3.859	1.805
591	0.9641	0.9482	3.848	1.697
592	0.9719	0.9299	3.845	1.778
593	0.9783	0.8964	3.885	1.632
594	0.9815	0.909	3.894	1.717
595	0.9575	0.9649	3.896	1.697
596	0.9342	0.9902	3.916	1.801
597	0.941	0.9876	3.951	1.912
598	0.9354	0.9811	3.945	1.788
599	0.9272	1.012	3.954	1.738
600	0.9006	1.0289	3.949	1.72
601	0.9296	1.0332	3.945	1.741
602	0.8977	1.0266	4.008	1.624
603	0.9564	1.0256	4.045	1.635
604	1.0146	1.0574	4.049	1.696
605	0.9959	1.0092	4.032	1.676
606	1.0184	0.9843	4.019	1.688
607	1.0043	1.0238	4.003	1.795
608	1.019	0.9926	3.989	1.85
609	0.9614	0.9672	3.943	1.7
610	1.0706	0.9461	3.951	1.635
611	1.0678	0.9142	3.918	1.612
612	1.028	0.8751	3.931	1.691
613	0.9566	0.8996	3.934	1.65
614	1.0037	0.9284	3.971	1.772
615	1.0218	1.043	3.965	1.739
616	1.0003	0.9606	3.911	1.683
617	0.9622	0.9802	3.872	1.716
618	0.9592	0.9569	3.841	1.779
619	0.9575	0.9213	3.894	1.622
620	0.9901	0.9944	3.903	1.829
621	0.9927	0.9664	3.889	1.761
622	1.0046	1.0098	3.853	1.741
623	0.9969	1	3.861	1.716
624	0.9582	1.0124	3.913	1.62
625	0.978	1.05	3.91	1.764
626	0.9102	1.0339	3.863	1.691
627	0.9741	0.981	3.888	1.74
628	1.0979	1.0121	3.911	1.749
629	1.0332	0.9622	3.889	1.694
630	1.0094	1.0291	3.809	1.608
631	1.0361	0.9911	3.834	1.658
632	1.0225	1.0566	3.806	1.691
633	1.0183	1.0787	3.84	1.766
634	1.0768	1.117	3.866	1.784
635	1.0117	1.1731	3.903	1.858
636	1.0646	1.2221	3.905	1.813
637	1.0877	1.1345	3.934	1.829
638	1.0458	1.1482	3.904	1.707
639	1.0374	1.1564	3.86	1.692
640	1.0495	1.156	3.882	1.805
641	1.0909	1.1599	3.882	1.867
642	1.0901	1.1881	3.862	1.814
643	1.0677	1.3037	3.926	1.855
644	1.0732	1.2072	3.972	1.669
645	1.0709	1.1836	3.96	1.639
646	1.1134	1.2024	3.975	1.823
647	1.0609	1.2316	3.964	1.821
648	1.0957	1.2612	3.925	1.727
649	1.0688	1.22	3.995	1.733
650	1.0665	1.2624	4.004	1.827
651	1.0694	1.2968	4.03	1.923
652	1.114	1.291	3.987	1.929
653	1.0756	1.2657	3.999	1.888
654	1.1813	1.1921	3.988	1.741
655	1.1591	1.1824	4.028	1.731
656	1.142	1.1287	4.004	1.711
657	1.0928	1.1037	3.986	1.725
658	1.09	1.1553	4.003	1.684
659	1.0994	1.2002	3.989	1.69
660	1.1486	1.1302	3.983	1.791
661	1.1399	1.1363	3.95	1.736
662	1.1053	1.2046	3.928	1.654
663	1.0849	1.2318	3.951	1.722
664	1.1217	1.2164	3.983	1.687
665	1.0857	1.2294	3.982	1.739
666	1.0713	1.2481	3.978	1.753
667	1.0788	1.27	3.993	1.711
668	1.1392	1.3664	3.994	1.892
669	1.1122	1.2571	3.986	1.797
670	1.1051	1.2531	4.007	1.792
671	1.0718	1.2553	3.997	1.77
672	1.0879	1.2885	3.991	1.749
673	1.1666	1.3118	3.988	1.776
674	1.1753	1.3024	3.965	1.745
675	1.1916	1.311	3.912	1.778
676	1.2043	1.214	3.957	1.715
677	1.2365	1.2472	3.959	1.731
678	1.2008	1.2774	3.929	1.701
679	1.1554	1.2808	3.952	1.805
680	1.1842	1.3049	3.976	1.848
681	1.1693	1.3804	3.952	1.673
682	1.1902	1.3818	3.951	1.683
683	1.1678	1.3701	4.013	1.737
684	1.1747	1.3475	4.027	1.646
685	1.1079	1.329	4.048	1.673
686	1.1129	1.3841	4.032	1.689
687	1.0951	1.3303	3.99	1.726
688	1.1014	1.378	4.012	1.709
689	1.1515	1.3536	3.997	1.688
690	1.1551	1.3638	3.993	1.75
691	1.1706	1.3667	4.003	1.878
692	1.1127	1.3672	4.012	1.724
693	1.0788	1.3847	4.02	1.879
694	1.1316	1.3847	3.946	1.737
695	1.1765	1.3852	3.937	1.811
696	1.2069	1.4135	3.958	1.832
697	1.144	1.4013	3.99	1.83
698	1.113	1.3886	4.009	1.814
699	1.1212	1.3682	4.002	1.786
700	1.1065	1.3755	4	1.788
701	1.1038	1.3232	3.974	1.824
702	1.1009	1.313	3.993	1.808
703	1.0819	1.3771	3.982	1.694
704	1.0596	1.4208	3.966	1.732
705	1.0151	1.472	3.974	1.732
706	1.0547	1.4704	4.003	1.635
707	1.0263	1.4738	4.007	1.796
708	1.0931	1.5019	3.995	1.655
709	1.1575	1.4306	3.991	1.705
710	1.1431	1.4339	4.012	1.644
711	1.1574	1.4719	4.012	1.664
712	1.0191	1.5156	4.021	1.685
713	1.047	1.4953	4.072	1.686
714	1.0497	1.5084	4.092	1.652
715	1.095	1.4287	4.063	1.66
716	1.0753	1.386	4.08	1.752
717	1.0424	1.413	4.035	1.726
718	1.0505	1.4507	4.03	1.737
719	1.0407	1.4632	4.031	1.78
720	1.0539	1.4148	4.033	1.829
721	1.0453	1.4527	4.02	1.699
722	1.0461	1.4946	3.993	1.758
723	1.0614	1.5187	3.981	1.784
724	1.0668	1.5903	4.034	1.759
725	1.1367	1.6143	3.997	1.756
726	1.1159	1.4729	3.99	1.687
727	1.1226	1.5553	3.966	1.714
728	1.1173	1.4941	3.954	1.66
729	1.0118	1.4942	3.982	1.745
730	1.0243	1.4375	3.958	1.738
731	1.0477	1.4797	3.979	1.681
732	1.0257	1.4801	4.046	1.71
733	1.0461	1.4954	4.065	1.912
734	1.0021	1.4605	4.034	1.838
735	1.0794	1.4709	4.074	1.685
736	1.0044	1.5673	4.015	1.825
737	1.0591	1.5351	3.983	1.707
738	0.9597	1.5634	3.974	1.608
739	1.0022	1.5874	3.996	1.618
740	1.0608	1.5562	4.006	1.72
741	1.0565	1.4639	4.017	1.729
742	0.9927	1.4809	3.965	1.651
743	0.9741	1.5723	3.985	1.727
744	1.0178	1.5789	3.986	1.698
745	0.9601	1.5571	3.959	1.787
746	0.9355	1.4917	3.971	1.764
747	0.9133	1.437	3.992	1.718
748	0.9191	1.3737	4.008	1.859
749	0.9975	1.4341	4.05	1.704
750	0.9576	1.412	4.058	1.636
751	0.9431	1.4736	4.084	1.676
752	1.0017	1.441	4.081	1.741
753	1.0299	1.4107	4.108	1.767
754	1.0596	1.3395	4.083	1.69
755	1.0562	1.3482	4.092	1.742
756	1.0424	1.3457	4.115	1.687
757	1.0667	1.3028	4.139	1.813
758	1.0189	1.2675	4.164	1.649
759	1.1063	1.3033	4.131	1.721
760	1.0551	1.287	4.093	1.693
761	1.0677	1.2393	4.115	1.591
762	1.0683	1.2451	4.108	1.765
763	1.0627	1.2454	4.039	1.73
764	1.0617	1.204	4.014	1.637
765	0.9817	1.2234	4.007	1.721
766	1.0498	1.251	4.047	1.611
767	1.0093	1.2815	4.094	1.601
768	0.9991	1.2551	4.077	1.703
769	1.0047	1.1917	4.133	1.623
770	1.0444	1.1828	4.108	1.618
771	1.0861	1.1862	4.076	1.681
772	1.0018	1.1663	4.041	1.706
773	1.0142	1.1322	4.088	1.838
774	1.0015	1.1442	4.125	1.794
775	0.9258	1.2762	4.125	1.73
776	0.9578	1.3034	4.126	1.742
777	0.9551	1.2909	4.092	1.779
778	0.9311	1.2418	4.097	1.983
779	0.9767	1.2453	4.111	1.826
780	0.9475	1.2354	4.074	1.793
781	0.9553	1.2464	4.065	1.661
782	0.9587	1.2421	4.11	1.765
783	0.9406	1.2533	4.108	1.831
784	0.8906	1.2577	4.072	1.572
785	0.907	1.2472	4.05	1.745
786	0.8621	1.2247	4.059	1.649
787	0.9036	1.2836	4.074	1.845
788	0.8925	1.2461	4.099	1.693
789	0.8639	1.1967	4.085	1.741
790	0.8664	1.1733	4.067	1.755
791	0.881	1.2017	4.043	1.787
792	0.9484	1.2319	4.061	1.704
793	0.9458	1.2806	4.065	1.711
794	0.9119	1.2354	4.092	1.604
795	0.9055	1.2853	4.114	1.618
796	0.9434	1.2441	4.098	1.798
797	0.9241	1.2157	4.083	1.727
798	0.8994	1.1883	4.083	1.692
799	0.926	1.216	4.062	1.751
800	0.9101	1.2349	4.001	1.811
801	0.9462	1.2554	4.029	1.715
802	0.9627	1.2955	4.011	1.663
803	0.9912	1.3291	4.03	1.801
804	0.9642	1.3585	4.037	1.837
805	0.9894	1.3871	4.022	1.846
806	1.0171	1.3507	4.015	1.807
807	1.0012	1.3808	4.025	1.882
808	0.9705	1.2734	3.998	1.757
809	0.9689	1.2445	4	1.908
810	0.9247	1.3301	4.03	1.816
811	0.9589	1.3336	4.04	1.784
812	1.0481	1.2771	4.08	1.86
813	1.0017	1.3332	4.07	1.858
814	1.029	1.3462	4.03	1.733
815	1.0572	1.4073	4.01	1.824
816	1.0963	1.4268	4.01	1.72
817	1.0646	1.3668	4.04	1.687
818	0.9709	1.4385	4.07	1.656
819	0.9706	1.3888	4.01	1.708
820	0.8943	1.4379	3.98	1.692
821	0.9293	1.4729	4.03	1.74
822	0.9649	1.4378	4.02	1.722
823	0.9395	1.463	4.03	1.672
824	1.0109	1.4765	4.05	1.739
825	1.0319	1.5115	4.06	1.774
826	1.02	1.5129	4.11	1.736
827	1.0661	1.4937	4.15	1.738
828	1.1258	1.539	4.2	1.719
829	1.0913	1.5282	4.22	1.817
830	1.0736	1.5381	4.24	1.725
831	0.9764	1.5109	4.19	1.729
832	1.02	1.4852	4.18	1.789
833	0.9568	1.5104	4.16	1.86
834	1.0221	1.4614	4.12	1.733
835	1.0481	1.5062	4.13	1.694
836	1.0082	1.4997	4.12	1.843
837	1.0198	1.4689	4.08	1.902
838	1.0538	1.4934	4.06	1.791
839	0.974	1.4998	4.08	1.853
840	1.005	1.4584	4.08	1.804
841	1.0127	1.4589	4.06	1.813
842	0.9735	1.5032	3.98	1.817
843	1.0117	1.4599	3.99	1.865
844	0.9886	1.3986	3.96	1.85
845	0.974	1.4255	4.04	1.737
846	0.9671	1.4675	4.05	1.855
847	0.9385	1.4979	4.01	1.726
848	0.9751	1.5418	4	1.727
849	0.9178	1.5281	4.08	1.72
850	0.9496	1.5336	4.09	1.922
851	0.9541	1.5198	4.13	1.785
852	0.8772	1.5044	4.11	1.723
853	0.9222	1.4538	4.12	1.733
854	0.9409	1.5122	4.12	1.724
855	0.951	1.5745	4.12	1.69
856	1.0234	1.5338	4.13	1.722
857	0.9941	1.5706	4.19	1.864
858	0.9549	1.5219	4.18	1.714
859	1.0066	1.5404	4.22	1.73
860	0.9957	1.4855	4.2	1.714
861	0.9136	1.5049	4.15	1.79
862	0.912	1.502	4.16	1.733
863	0.9227	1.4858	4.17	1.709
864	0.9845	1.5257	4.17	1.708
865	0.9372	1.4808	4.17	1.788
866	0.9034	1.4177	4.12	1.716
867	0.9201	1.4541	4.13	1.769
868	0.9198	1.5111	4.14	1.796
869	0.9727	1.5781	4.16	1.758
870	0.9743	1.573	4.18	1.832
871	0.9361	1.5181	4.21	1.705
872	0.9021	1.5345	4.22	1.782
873	0.8356	1.6219	4.21	1.706
874	0.9038	1.6273	4.16	1.767
875	0.9235	1.6631	4.13	1.812
876	0.8898	1.6773	4.12	1.609
877	0.94	1.6726	4.12	1.706
878	0.9162	1.7644	4.1	1.643
879	0.9512	1.8049	4.04	1.777
880	0.9319	1.8808	4.08	1.819
881	0.9167	1.88	4.02	2.026
882	0.9163	1.9004	3.98	1.835
883	0.9691	1.8285	3.92	1.932
884	0.9217	1.8036	3.93	1.778
885	0.966	1.786	3.96	0.0799
886	0.9318	1.811	4	0.095
887	0.9064	1.8699	4.03	0.0839
888	0.8272	1.9009	4.04	0.0974
889	0.8621	1.8847	4.09	0.0971
890	0.8451	1.8945	4.13	0.0854
891	0.8398	1.8591	4.1	0.1028
892	0.8918	1.7266	4.1	0.0899
893	0.8184	1.6008	4.16	0.1072
894	0.8537	1.6696	4.21	0.0959
895	0.825	1.6813	4.17	0.0943
896	0.8376	1.7324	4.18	0.0925
897	0.8502	1.7851	4.18	0.1057
898	0.8691	1.7667	4.17	0.0811
899	0.8382	1.761	4.17	0.1005
900	0.8622	1.8038	4.16	0.0986
901	0.8697	1.7635	4.15	0.106
902	0.8204	1.7303	4.12	0.1228
903	0.8786	1.6971	6.09	0.1008
904	0.8724	1.6893	6.09	0.1012
905	0.9504	1.6657	6.02	0.0987
906	0.9561	1.6344	6.07	0.1116
907	0.8753	1.6744	6.05	0.089
908	0.9094	1.6837	6.04	0.0845
909	0.952	1.64	6.07	0.0962
910	0.9326	1.5763	6.02	0.1012
911	0.9348	1.6376	5.99	0.0985
912	0.8383	1.6473	6	0.0853
913	0.9623	1.5863	6.04	0.1083
914	0.935	1.6159	6.04	0.5178
915	0.8886	1.6753	5.98	0.6237
916	0.9324	1.6604	6.02	0.3948
917	0.8695	1.6147	6.01	0.5915
918	0.8721	1.566	5.99	0.6514
919	0.9033	1.5418	5.98	0.7077
920	0.8335	1.563	5.99	0.8573
921	0.9268	1.5323	5.98	0.8312
922	0.9682	1.5253	5.96	0.916
923	0.9334	1.5373	5.95	0.7183
924	0.9191	1.4849	5.95	0.9107
925	0.9099	1.4839	5.99	0.7308
926	0.8945	1.4698	4.08	0.7748
927	0.9427	1.443	4.04	0.8064
928	0.9033	1.4491	4.03	0.7365
929	0.948	1.4852	4.03	0.8033
930	1.0243	1.4749	4	0.7587
931	1.0213	1.4824	4.02	0.6524
932	1.0628	1.5585	3.97	0.8039
933	1.0246	1.494	3.93	0.8087
934	0.984	1.4556	3.96	0.9801
935	0.9534	1.4299	3.97	0.7455
936	0.9072	1.442	3.99	0.5641
937	0.9338	1.4486	4.02	0.6071
938	0.9241	1.491	4.06	0.7231
939	0.9339	1.4097	4.09	0.3867
940	0.885	1.3797	4.11	0.5121
941	0.8728	1.3847	4.14	0.504
942	0.8842	1.5113	4.16	0.6954
943	0.9091	1.4383	4.19	0.6169
944	0.8996	1.3587	4.21	0.8017
945	0.9657	1.3607	4.2	0.6489
946	0.967	1.4425	4.21	0.7826
947	0.9322	1.4367	4.2	0.6783
948	0.9543	1.477	4.16	0.7632
949	0.9393	1.5794	4.16	0.6752
950	1.077	1.5075	4.15	0.7823
951	0.9949	1.4332	4.2	0.9407
952	1.0022	1.4246	4.22	0.8697
953	0.9033	1.4199	4.18	0.889
954	0.9899	1.4521	4.18	0.935
955	1.0395	1.4207	4.23	1.1286
956	1.024	1.3961	4.28	0.857
957	0.9842	1.4623	4.3	1.0702
958	1.0083	1.4626	4.28	1.0014
959	1.0389	1.4231	4.29	0.7842
960	1.0481	1.3562	4.27	0.9148
961	1.0768	1.3997	4.3	0.6408
962	1.0701	1.5133	4.26	0.5925
963	0.9636	1.5112	4.28	0.8589
964	1.0146	1.5063	4.29	0.872
965	1.0495	1.5112	4.34	0.6624
966	1.0477	1.4694	4.33	0.7895
967	1.0137	1.4483	4.34	0.7513
968	1.0456	1.5126	4.33	0.8299
969	1.0213	1.5347	4.33	0.9525
970	1.013	1.6023	4.44	0.8267
971	0.9292	1.608	4.5	0.8091
972	0.8724	1.5463	4.54	0.6694
973	0.8572	1.474	4.54	0.9285
974	0.8907	1.4933	4.52	0.8674
975	0.8732	1.4799	4.49	0.8236
976	0.8674	1.4464	4.49	0.8636
977	0.8375	1.5548	4.52	0.8
978	0.7982	1.6271	4.49	0.8439
979	0.846	1.626	4.5	0.8518
980	0.9141	1.6726	4.45	0.9771
981	0.8267	1.5457	4.41	0.9911
982	0.831	1.556	4.38	0.8362
983	0.7938	1.516	4.36	0.962
984	0.813	1.4628	4.42	0.8132
985	0.8918	1.4291	4.39	0.6558
986	0.8732	1.4746	4.38	0.9037
987	0.8365	1.4931	4.43	0.5826
988	0.8486	1.4061	4.48	0.7885
989	0.8623	1.4838	4.5	1.0082
990	0.8476	1.4734	4.46	0.8615
991	0.8366	1.5728	4.43	0.8267
992	0.8205	1.5229	4.48	0.8979
993	0.8273	1.4791	4.43	0.7641
994	0.8944	1.4872	4.34	0.7899
995	0.9156	1.5087	4.38	0.8121
996	0.8751	1.5066	4.38	0.6055
997	0.9035	1.6151	4.36	0.6544
998	0.8859	1.6804	4.39	0.6034
999	0.8658	1.6534	4.39	0.7469
1000	0.9064	1.6013	4.37	0.8202
1001	0.9147	1.633	4.35	0.8461
1002	0.8629	1.643	4.37	0.718
1003	0.9093	1.6588	4.35	0.755
1004	0.9314	1.6868	4.29	0.7939
1005	0.8841	1.7048	4.31	0.6692
1006	0.8663	1.6964	4.31	0.7062
1007	0.8368	1.7643	4.31	0.4789
1008	0.89	1.7497	4.31	0.7109
1009	0.9063	1.7763	4.3	0.6697
1010	0.9206	1.781	4.34	0.5269
1011	0.8782	1.7789	4.32	0.6174
1012	0.9272	1.7941	4.33	0.6703
1013	0.9608	1.8048	4.35	0.4282
1014	1.0921	1.8525	4.34	0.6144
1015	1.0742	1.8553	4.36	0.6667
1016	1.0508	1.8997	4.35	0.6006
1017	1.0362	1.8445	4.35	0.5597
1018	0.9503	1.8384	4.36	0.632
1019	0.9713	1.7948	4.35	0.4515
1020	0.9229	1.812	4.32	0.5805
1021	0.9363	1.8251	4.29	0.5464
1022	1.0192	1.8341	4.27	0.5032
1023	1.0052	1.807	4.3	0.4459
1024	1.0256	1.8328	4.33	0.4159
1025	1.0398	1.8247	4.33	0.5982
1026	1.0562	1.8317	4.35	0.6066
1027	1.0745	1.7914	4.29	0.4752
1028	0.9926	1.7209	4.31	0.3735
1029	0.942	1.6929	4.31	0.6584
1030	0.9819	1.6635	4.31	0.5124
1031	1.0211	1.6572	4.31	1.1948
1032	1.0059	1.6429	4.31	1.2057
1033	1.0242	1.5797	4.29	1.1884
1034	0.9902	1.5087	4.26	1.1658
1035	0.9978	1.4561	4.22	1.1244
1036	0.9093	1.3966	4.23	1.1168
1037	0.9355	1.4461	4.24	1.0866
1038	0.9592	1.422	4.28	1.1377
1039	0.9487	1.3736	4.28	1.1516
1040	0.9341	1.4393	4.27	1.1143
1041	0.9632	1.4183	4.34	1.0383
1042	0.9501	1.3897	4.33	1.0838
1043	0.9584	1.3861	4.35	1.1295
1044	0.9626	1.3736	4.35	1.1704
1045	1.011	1.3292	4.32	1.1228
1046	0.964	1.2684	4.32	1.0738
1047	1.0001	1.2841	4.33	1.2724
1048	0.9903	1.3131	4.27	1.0496
1049	0.9329	1.3698	4.28	1.2087
1050	1.0233	1.398	4.31	1.1502
1051	1.0238	1.3953	4.35	1.1238
1052	1.036	1.4694	4.38	1.1632
1053	0.9804	1.4941	4.35	1.2788
1054	1.0384	1.5063	4.34	1.2841
1055	1.0244	1.4456	4.38	1.23
1056	1.0435	1.4197	4.39	0.9964
1057	1.0553	1.4262	4.43	1.1041
1058	1.09	1.4576	4.39	0.9646
1059	1.062	1.5043	4.4	1.0093
1060	1.1442	1.4163	4.43	1.0727
1061	1.1062	1.5134	4.44	1.0297
1062	1.0874	1.477	4.37	1.0169
1063	1.0626	1.4767	4.33	1.1823
1064	1.1276	1.4573	4.29	1.0772
1065	1.1844	1.4736	4.29	0.9372
1066	1.1527	1.4179	4.3	1.2131
1067	1.1217	1.3721	4.29	1.4224
1068	1.091	1.3722	4.32	1.0119
1069	1.0486	1.4355	4.27	1.1008
1070	0.986	1.3821	4.25	1.0475
1071	1.0123	1.3947	4.28	1.0739
1072	1.0061	1.3255	4.22	1.0215
1073	0.9535	1.2691	4.18	1.0065
1074	0.9518	1.2463	4.19	0.8924
1075	0.9561	1.2724	4.23	0.9552
1076	0.9842	1.2551	4.24	1.0484
1077	1.032	1.2869	3.0752	1.0784
1078	1.029	1.2622	3.0721	1.1099
1079	0.9473	1.1893	3.0888	1.0892
1080	0.9084	1.2018	3.116	1.0442
1081	0.9657	1.2002	3.1488	1.0241
1082	0.9666	1.1817	3.1048	1.1256
1083	0.9858	1.2111	3.1251	1.0127
1084	0.9423	1.2564	3.1299	1.0762
1085	0.9684	1.3165	3.0721	1.1231
1086	0.9884	1.2686	3.0491	1.1253
1087	1.0082	1.3037	3.0136	1.0359
1088	1.0213	1.3338	3.0569	1.1146
1089	1.0371	1.2763	3.0491	1.0747
1090	0.9911	1.3287	3.0794	1.1265
1091	1.0472	1.3316	3.0662	1.1074
1092	1.0363	1.3414	3.0487	1.1468
1093	1.0602	1.3133	3.0205	1.1644
1094	1.0426	1.2987	3.0255	1.1463
1095	1.071	1.3239	2.9937	1.2469
1096	1.0309	1.391	3.0499	1.1817
1097	1.0156	1.3928	3.03	1.0935
1098	1.0387	1.4329	3.0654	0.9923
1099	0.9804	1.468	3.0518	1.0255
1100	0.9492	1.5029	3.0528	1.1299
1101	0	1.4768	3.002	1.0833
1102	0.0808	1.4884	2.9919	1.0914
1103	0.0807	1.488	3.0036	1.0631
1104	0.081	1.4211	2.9986	1.1001
1105	0.0841	1.4695	2.9496	1.2312
1106	0.0823	1.5385	2.9498	1.1074
1107	0.0837	1.4543	2.9974	1.0582
1108	0.0825	1.4551	2.9961	1.035
1109	0.0826	1.3747	3.0031	1.0694
1110	0.0824	1.4335	3.02	1.0072
1111	0.8448	1.3968	2.9929	1.1757
1112	0.8023	1.3762	3.0122	1.0264
1113	0.7567	1.4344	3.0435	1.0853
1114	0.8006	1.4755	3.0438	0.996
1115	0.8023	1.4852	3.0334	1.1581
1116	0.898	1.4939	2.9827	1.0927
1117	0.9637	1.523	2.9336	1.0991
1118	0.9428	1.4711	2.9196	1.1736
1119	0.9311	1.417	2.9344	1.0994
1120	0.9327	1.4803	2.9755	1.1561
1121	0.8844	1.5022	2.9543	1.0016
1122	0.8317	1.48	3.0135	0.9719
1123	0.8285	1.4104	3.0364	1.03
1124	0.7892	1.4415	3.0298	1.1295
1125	0.8934	1.4624	3	1.1402
1126	0.9471	1.3982	3.0237	1.0858
1127	0.8653	1.4041	3.0399	1.0653
1128	0.9287	1.3926	3.0846	1.0413
1129	0.8423	1.3901	3.0928	1.1281
1130	0.8405	1.4128	3.093	1.1369
1131	0.8144	1.3884	3.0383	0.9697
1132	0.7986	1.4152	3.0621	1.0298
1133	0.7874	1.4106	3.0101	0.9526
1134	0.7462	1.4602	3.0004	1.11
1135	0.7599	1.4479	2.9753	1.0424
1136	0.7956	1.3453	2.9699	1.0835
1137	0.7753	1.3464	2.9546	1.1395
1138	0.7566	1.3323	2.9546	1.1158
1139	0.6883	1.3906	2.9296	1.1432
1140	0.6933	1.3681	2.9689	1.0881
1141	0.7111	1.3388	2.9927	1.0602
1142	0.7602	1.356	2.9919	1.1068
1143	0.7689	1.3599	2.9779	1.0497
1144	0.7637	1.4387	2.9644	1.1277
1145	0.8021	1.5264	2.9278	1.1558
1146	0.7745	1.5832	2.9001	1.1361
1147	0.7719	1.5346	2.8942	1.1458
1148	0.7939	1.5402	2.9197	1.1245
1149	0.8069	1.4819	2.8752	1.0699
1150	0.8243	1.4087	2.8792	1.1334
1151	0.8716	1.3812	2.878	1.1778
1152	0.8756	1.3092	2.8143	1.0561
1153	0.8745	1.1816	2.8314	1.0876
1154	0.9061	1.1628	2.8483	1.0536
1155	0.8832	1.1856	2.921	1.0528
1156	0.8852	1.1536	2.945	1.13
1157	0.8012	1.1618	2.956	1.1224
1158	0.8785	1.2341	2.9215	1.0507
1159	0.8979	1.279	2.8782	2.2441
1160	0.929	1.3233	2.8334	2.1315
1161	0.8802	1.3405	2.8037	2.1477
1162	0.8941	1.3381	2.8414	2.1939
1163	0.8074	1.344	2.8875	2.2441
1164	0.8578	1.2685	2.8768	2.2862
1165	0.8849	1.2711	2.8604	2.2686
1166	0.8569	1.2638	2.9002	2.1718
1167	0.8661	1.284	2.914	2.2045
1168	0.8742	1.3144	2.9035	2.1393
1169	0.8706	1.2886	2.9147	2.1934
1170	0.8298	1.3512	2.9132	2.1875
1171	0.8773	1.409	2.9194	2.3013
1172	0.9379	1.3898	2.94	2.2722
1173	0.9047	1.4016	3.0007	2.2514
1174	0.8221	1.4546	3.0221	2.1879
1175	0.8795	1.5211	2.9541	2.1711
1176	0.8845	1.5485	2.9844	2.1855
1177	0.8752	1.5867	2.9486	2.1023
1178	0.8976	1.5509	2.9447	2.0707
1179	0.8948	1.4726	2.9694	2.0447
1180	0.8837	1.5381	2.9693	2.0492
1181	0.8424	1.5784	2.9794	2.0285
1182	0.8837	1.5891	2.9585	2.0519
1183	0.8965	1.559	2.9846	2.0198
1184	0.8577	1.5697	2.9913	2.0096
1185	0.8791	1.6761	2.9576	2.0286
1186	0.9433	1.6668	2.9749	2.0211
1187	0.8933	1.7708	2.9659	1.9962
1188	0.8315	1.7519	2.9846	2.0528
1189	0.7684	1.8009	3.0199	2.0968
1190	0.7931	1.7324	3.0448	2.0013
1191	0.7925	1.5682	2.9982	2.0129
1192	0.8077	1.5731	3.0549	2.0461
1193	0.7769	1.5929	3.0306	2.0305
1194	0.7569	1.5978	3.0029	2.004
1195	0.8264	1.6356	3.022	2.021
1196	0.8426	1.6824	3.0745	1.9627
1197	0.8593	1.6712	3.0819	1.9959
1198	0.7567	1.6408	3.0902	1.9559
1199	0.851	1.6697	3.061	1.9627
1200	0.924	1.7217	3.0534	1.9852
1201	0.8108	1.7199	3.0621	1.971
1202	0.7973	1.7289	3.0388	2.0992
1203	0.7614	1.6306	3.0969	2.1409
1204	0.7582	1.5819	3.0805	2.0709
1205	0.7618	1.5372	3.05	2.0455
1206	0.7777	1.5337	3.0038	1.9637
1207	0.7533	1.5755	2.9974	1.9116
1208	0.7488	1.5472	3.0313	1.9683
1209	0.7455	1.5572	3.0432	2.0004
1210	0.7005	1.5411	3.0546	1.9767
1211	0.0819	1.5434	3.036	1.9495
1212	0.0841	1.5253	3.0639	1.9662
1213	0.0858	1.5491	3.1203	1.8906
1214	0.0851	1.604	3.0849	1.9554
1215	0.0802	1.6565	3.0685	1.9547
1216	0.0817	1.5998	3.0247	1.9136
1217	0.0851	1.6605	3.055	1.8951
1218	0.0866	1.6558	3.0778	1.887
1219	0.0847	1.6437	3.1074	1.8321
1220	0.0859	1.6825	3.1191	1.8901
1221	0.0844	1.6961	3.1144	1.7946
1222	0.0849	1.7569	3.1214	1.7781
1223	0.0846	1.7523	3.1144	1.7286
1224	0.0819	1.6828	3.1279	1.7248
1225	0.0785	1.557	3.1271	1.7947
1226	0.0825	1.487	3.1237	1.8605
1227	0.0833	1.4314	3.1083	1.8285
1228	0.4837	1.3926	3.0932	1.7751
1229	0.5577	1.46	3.0879	1.8148
1230	0.5729	1.5915	3.0796	1.8177
1231	0.6485	1.5894	3.0577	1.7625
1232	0.5859	1.5283	3.1084	1.696
1233	0.7038	1.5372	3.1115	1.7156
1234	0.681	1.4069	3.0976	1.7929
1235	0.6942	1.4023	3.0911	1.7818
1236	0.7596	1.3796	3.1087	1.8167
1237	0.7435	1.3322	3.0978	1.7583
1238	0.7085	1.2965	3.1013	1.7486
1239	0.7029	1.2314	3.1497	1.7739
1240	0.7386	1.2484	3.1394	1.8042
1241	0.7091	1.2283	3.129	1.7918
1242	0.7137	1.275	3.1575	1.7537
1243	0.6901	1.1891	3.1374	1.7448
1244	0.6617	1.093	3.1284	1.8063
1245	0.6684	1.0938	3.0967	1.8336
1246	0.6536	1.0676	3.1183	1.8516
1247	0.6947	1.0745	3.1131	1.8914
1248	0.7117	1.0784	3.1113	1.9877
1249	0.7108	1.0148	3.13	2.0408
1250	0.7723	0.9683	3.0906	2.0349
1251	0.7533	0.9715	3.0985	2.0402
1252	0.6751	1.0017	3.1264	2.0223
1253	0.6819	0.9667	3.1492	1.9871
1254	0.7037	1.0287	3.1459	1.9862
1255	0.6861	1.0205	3.1939	1.8969
1256	0.6866	1.0412	3.186	1.8961
1257	0.7961	1.0306	3.1922	1.9014
1258	0.7482	1.0233	3.1823	1.8734
1259	0.8062	1.0054	3.1571	1.8354
1260	0.7563	1.0797	3.1674	1.8919
1261	0.7436	1	3.1896	1.9718
1262	0.7607	1.0128	3.1633	1.9714
1263	0.7543	1.0652	3.1237	1.9388
1264	0.8277	1.0212	3.1241	1.9452
1265	0.7765	1.0134	3.0912	1.9188
1266	0.7445	1.0737	3.0754	1.9296
1267	0.7755	1.0734	3.0297	1.955
1268	0.71	1.0309	3.002	1.9048
1269	0.6359	1.0201	2.9709	1.933
1270	0.7158	1.0145	2.9755	1.9257
1271	0.7746	1.0008	3.0251	1.9643
1272	0.7592	0.9828	3.0645	2.0197
1273	0.7047	0.9958	3.1066	2.0276
1274	0.694	0.9828	3.1209	1.9787
1275	0.7867	1.036	3.1065	2.0284
1276	0.8661	1.0286	3.182	2.043
1277	0.8825	1.0472	3.1981	2.0213
1278	0.7887	1.0641	3.2181	1.9724
1279	0.8463	1.0118	3.2851	1.0543
1280	0.8898	1.0715	3.2766	1.0874
1281	0.8965	1.0818	3.2888	1.0291
1282	0.9083	1.0582	3.297	1.1277
1283	0.9062	1.0194	3.3116	1.1157
1284	0.8508	1.0622	3.2687	1.0291
1285	0.8591	1.0771	3.2732	1.0976
1286	0.8908	1.1007	3.2709	1.0659
1287	0.9372	1.0889	3.2505	1.1597
1288	0.8906	1.067	3.2772	1.1279
1289	0.885	1.0454	3.2338	1.1052
1290	0.8817	1.0349	3.2362	1.085
1291	0.8639	1.0657	3.2273	1.1754
1292	0.8662	1.0308	3.278	1.1251
1293	0.8272	1.0939	3.2831	1.0919
1294	0.8358	1.1177	3.3266	1.1599
1295	0.9019	1.1118	3.3122	1.1914
1296	0.8486	1.1038	3.2625	1.1226
1297	0.8342	1.0591	3.2643	1.1985
1298	0.9126	1.1092	3.2993	1.2168
1299	0.9297	1.0821	3.2872	1.1504
1300	0.9976	1.0595	3.3026	1.1739
1301	0.9452	1.0709	3.3264	1.1368
1302	0.9732	1.0352	3.3288	1.2241
1303	0.9274	0.9748	3.3174	1.2483
1304	0.9199	0.9841	3.28	1.1865
1305	0.8859	1.0078	3.3237	1.1707
1306	0.8493	1.04	3.3154	1.1788
1307	0.8068	0.9855	3.3317	1.1064
1308	0.79	1.027	3.3059	1.1405
1309	0.7845	1.0372	3.3308	1.1339
1310	0.8848	1.1104	3.3124	1.0704
1311	0.8517	1.1736	3.3213	1.1252
1312	0.8797	1.055	3.3576	1.1531
1313	0.9201	1.0287	3.3548	1.1639
1314	0.8431	0.978	3.31	1.1719
1315	0.8627	1.0725	3.37	1.0756
1316	0.8913	0.994	3.2964	1.0354
1317	0.9443	0.9874	3.3206	1.0669
1318	0.986	1.0213	3.2932	1.0072
1319	0.9938	0.9898	3.2896	1.0201
1320	0.9202	1.047	3.2753	1.0708
1321	1.0395	0.9552	3.2593	1.0888
1322	1.0654	0.9776	3.283	1.0976
1323	1.0762	0.9441	3.2673	1.1774
1324	1.0034	0.9472	3.2428	1.1183
1325	0.9947	0.9515	3.2632	1.1677
1326	0.9825	0.9251	3.267	1.1733
1327	1.0646	0.9735	3.2518	1.0729
1328	1.027	0.9888	3.2394	1.1105
1329	1.0409	0.9452	3.2327	1.0179
1330	1.0208	1.0177	3.226	1.0358
1331	0.9548	0.9764	3.2652	1.0167
1332	0.9906	0.9484	3.2622	1.0604
1333	1.0282	0.9809	3.286	1.0983
1334	1.0948	0.9847	3.2941	1.1312
1335	0.986	1.0182	3.2806	1.1493
1336	0.9937	0.9516	3.2485	1.1112
1337	1.0188	0.9388	3.2004	1.1102
1338	1.0583	0.9374	3.1876	1.1514
1339	1.0874	0.9501	3.2631	1.087
1340	1.0255	0.9107	3.2895	1.0317
1341	0.9619	0.9453	3.2896	1.1097
1342	0.9961	0.9751	3.2844	1.0735
1343	1.0736	0.9124	3.2764	1.055
1344	0.9977	0.8535	3.3007	1.0057
1345	0.9823	0.8802	3.3145	0.9383
1346	0.9131	0.8946	3.3318	0.9412
1347	0.9428	0.8933	3.3718	0.9737
1348	1.0439	0.9418	3.377	1.0148
1349	1.0603	0.9247	3.3245	1.0326
1350	1.0408	0.9029	3.3542	1.0135
1351	1.0877	0.9425	3.3569	1.0145
1352	1.0747	0.9379	3.3499	0.9951
1353	1.0425	0.8901	3.4023	1.0711
1354	1.1058	0.899	3.3957	1.0479
1355	1.0921	0.9368	3.4362	1.1213
1356	1.0728	0.9173	3.4067	1.0402
1357	1.0557	0.9768	3.4014	1.0877
1358	1.0915	0.9635	3.3865	1.1266
1359	1.0633	0.9328	3.3913	1.0528
1360	1.0642	0.9717	3.3834	1.0298
1361	1.105	0.9685	3.4285	0.9954
1362	1.1265	0.9657	3.3515	0.9872
1363	1.1332	0.9619	3.3326	0.9536
1364	1.1843	0.9494	3.3457	0.9773
1365	1.2062	0.9134	3.3221	1.071
1366	1.2569	0.9402	3.3282	1.0798
1367	1.2265	0.9326	3.3162	1.0689
1368	1.1348	0.9238	3.2887	1.1172
1369	1.1528	0.9449	3.348	1.0781
1370	1.1614	1.0305	3.4058	1.037
1371	1.1103	1.0771	3.3797	1.0291
1372	1.0871	1.1279	3.3626	1.0525
1373	1.0945	1.0661	3.3673	1.0977
1374	1.0126	1.0505	3.3466	1.049
1375	1.0399	1.0407	3.2934	1.0734
1376	1.1403	1.0358	3.3384	1.1168
1377	1.0844	1.0462	3.3484	1.1186
1378	1.0373	1.0564	3.3342	1.0949
1379	1.112	1.072	3.3547	1.127
1380	1.1453	0.9648	3.3527	1.0742
1381	1.0853	1.0048	3.3675	1.0501
1382	1.1618	1.0825	3.3999	0.9858
1383	1.1791	1.1155	3.36	1.0331
1384	1.2088	1.0976	3.3343	1.0601
1385	1.1259	1.0832	3.3175	1.0324
1386	1.1165	1.0902	3.3684	1.0798
1387	1.066	1.1723	3.3655	1.1474
1388	1.0822	1.1591	3.4053	1.1334
1389	1.1227	1.1221	3.4476	1.1335
1390	1.2269	1.1342	3.3639	1.2304
1391	1.1706	1.1151	3.4003	1.2816
1392	1.0569	1.1364	3.4151	1.2823
1393	1.0348	1.1664	3.4206	1.2402
1394	1.0535	1.1356	3.4096	1.2087
1395	1.0603	1.1326	3.3786	1.186
1396	1.0987	1.1806	3.3808	1.2315
1397	1.0126	1.1142	3.3477	1.1177
1398	0.9964	1.129	3.3832	1.1317
1399	0.9841	1.1958	3.4119	1.1529
1400	1.0418	1.2201	3.3487	1.1629
1401	1.0485	1.2121	3.4221	1.2459
1402	0.9603	1.1856	3.4578	1.1634
1403	0.9757	1.184	3.4589	1.1666
1404	1.0248	1.1843	3.4792	1.201
1405	1.07	1.2482	3.4058	1.2287
1406	0.9802	1.2619	3.4023	1.1537
1407	0.9563	1.2426	3.4473	1.2248
1408	0.9756	1.1379	3.5125	1.1632
1409	0.9106	1.1577	3.5415	1.1606
1410	0.9012	1.1525	3.5348	1.2003
1411	1.0028	1.1726	3.4883	1.1718
1412	0.9046	1.2383	3.5322	1.1417
1413	0.919	1.1858	3.5207	1.1652
1414	0.9663	1.209	3.4616	1.1206
1415	0.9523	1.1931	3.4957	1.1331
1416	1.0171	1.1267	3.5157	1.151
1417	1.0277	1.0424	3.5077	1.1869
1418	1.0535	1.0849	3.4862	1.1429
1419	1.1085	1.1752	3.4905	1.106
1420	1.0641	1.1623	3.4731	1.0831
1421	0.9385	1.1776	3.4606	1.071
1422	0.8904	1.133	3.4511	1.1628
1423	0.8857	1.1317	3.4147	1.1674
1424	0.8281	1.0828	3.4384	1.1767
1425	0.825	1.0315	3.4179	1.1783
1426	0.8691	1.0443	3.4153	1.1577
1427	0.8238	1.0825	3.41	1.1118
1428	0.8355	1.0584	3.3963	1.1239
1429	0.8534	1.0817	3.3977	1.1897
1430	0.8529	1.0841	3.4371	1.2343
1431	0.9075	1.0579	3.4706	1.165
1432	0.9511	1.1152	3.4364	1.1253
1433	0.9735	1.1386	3.4052	1.1934
1434	0.9158	1.1137	3.4228	1.1979
1435	0.9138	1.1233	3.4696	1.0864
1436	0.9442	1.1048	3.5104	1.0445
1437	0.9315	1.1276	3.5091	1.1747
1438	0.9348	1.2124	3.5229	1.2009
1439	0.9698	1.1024	3.5433	1.207
1440	0.8973	1.1402	3.5724	1.1906
1441	0.8363	1.1281	3.5943	1.2219
1442	0.9025	1.1854	3.5882	1.1789
1443	0.8665	1.1759	3.5417	1.2275
1444	0.8463	1.1901	3.5355	1.2586
1445	0.8093	1.1639	3.5667	1.2388
1446	0.863	1.167	3.5792	1.2349
1447	0.8335	1.1951	3.548	1.2401
1448	0.7778	1.2365	3.5502	1.313
1449	0.7796	1.2283	3.531	1.3266
1450	0.7983	1.2108	3.5163	1.3004
1451	0.7998	1.2637	3.5583	1.3078
1452	0.8145	1.2173	3.5748	1.2851
1453	0.8013	1.1224	3.5671	1.3125
1454	0.8146	1.1438	3.5523	1.1841
1455	0.8409	1.1801	3.5576	1.2535
1456	0.8648	1.22	3.6295	1.2296
1457	0.875	1.1757	3.6069	1.2105
1458	0.9246	1.2431	3.5702	1.263
1459	0.861	1.2666	3.5393	1.3518
1460	0.8603	1.2891	3.5044	1.4105
1461	0.8018	1.3383	3.4767	1.4433
1462	0.8409	1.3378	3.4644	1.3689
1463	0.8871	1.2794	3.4493	1.3757
1464	0.8509	1.2903	3.4024	1.3638
1465	0.7913	1.2588	3.4072	1.3691
1466	0.8194	1.2844	3.4267	1.3704
1467	0.8439	1.2045	3.4054	1.4061
1468	0.8713	1.1927	3.4417	1.3109
1469	0.9019	1.2252	3.4443	1.3556
1470	0.8584	1.2671	3.3931	1.3902
1471	0.8311	1.2738	3.4106	1.3841
1472	0.8176	1.3156	3.4575	1.38
1473	0.8383	1.3246	3.4405	1.3134
1474	0.8379	1.2593	3.4497	1.3277
1475	0.7818	1.2093	3.4772	1.3818
1476	0.798	1.1977	3.4889	1.2909
1477	0.8216	1.1454	3.5075	1.2416
1478	0.8009	1.1643	3.491	1.2376
1479	0.8837	1.13	3.5014	1.2564
1480	0.7914	1.1535	3.4995	1.171
1481	0.8881	1.0987	3.5318	1.1775
1482	0.8849	1.1356	3.5283	1.1761
1483	0.864	1.1577	3.5306	1.25
1484	0.851	1.1798	3.5265	1.223
1485	0.795	1.0807	3.5065	1.245
1486	0.8948	1.1763	3.4597	1.295
1487	0.9188	1.1625	3.4812	1.3393
1488	0.8795	1.0534	3.4988	1.3658
1489	0.9814	1.0528	3.5501	1.3641
1490	1.031	0.9494	3.5763	1.4185
1491	1.0253	0.9925	3.5664	1.3329
1492	1.0234	1.0419	3.5584	1.2614
1493	1.0563	1.0108	3.5431	1.2258
1494	1.1095	0.9831	3.5823	1.23
1495	1.0634	1.0064	3.5407	1.2178
1496	1.0612	1.0265	3.5694	1.1811
1497	1.0912	1.0358	3.5861	1.1847
1498	1.0886	1.0675	3.6408	1.19
1499	1.0089	1.0468	3.6677	1.1823
1500	0.9825	1.0518	3.6755	1.1989
1501	1.0008	1.1116	3.6829	1.2081
1502	0.9741	1.1039	3.6714	1.2909
1503	0.9469	1.133	3.635	1.2272
1504	1.0475	1.0852	3.5792	1.2862
1505	1.0419	1.1493	3.5819	1.3482
1506	1.0185	1.0918	3.5979	1.3216
1507	1.1003	1.1081	3.5951	1.2991
1508	1.1628	1.0647	3.6251	1.2645
1509	1.1204	0.9907	3.6474	1.3294
1510	1.0371	1.0327	3.6123	1.3103
1511	1.03	1.0705	3.6384	1.2993
1512	1.1154	1.0522	3.6363	1.2379
1513	0.9771	1.0766	3.6147	1.2868
1514	0.9335	1.0905	3.6029	1.2731
1515	0.9772	1.0118	3.6037	1.2644
1516	0.952	1.0386	3.5583	1.2534
1517	0.9293	1.0885	3.5757	1.2539
1518	0.9073	1.1091	3.5893	1.3515
1519	0.9144	1.0965	3.6268	1.4081
1520	0.8312	1.0572	3.6232	1.343
1521	0.8628	1.0073	3.6157	1.3031
1522	0.86	0.9776	3.616	1.2254
1523	0.8216	0.9758	3.6317	1.2781
1524	0.8315	1.0396	3.6701	1.3045
1525	0.8045	1.045	3.6011	1.2332
1526	0.8641	1.0136	3.6255	1.2207
1527	0.8469	1.0255	3.6409	1.2375
1528	0.8431	1.0611	3.6522	1.2019
1529	0.8482	1.0821	3.6439	1.2019
1530	0.8534	1.0904	3.6315	1.1723
1531	0.8191	1.1129	3.581	1.2376
1532	0.8412	1.1512	3.6286	1.1732
1533	0.7997	1.1069	3.668	1.1525
1534	0.8181	1.0882	3.7001	1.1492
1535	0.8263	1.071	3.6845	1.1726
1536	0.759	1.1551	3.6794	1.1961
1537	0.7424	1.1283	3.6783	1.1801
1538	0.7695	1.1013	3.7176	1.218
1539	0.7771	1.1188	3.6924	1.185
1540	0.8464	1.0907	3.6732	1.1631
1541	0.8969	1.072	3.6554	1.1924
1542	0.799	1.0515	3.6705	1.1845
1543	0.7571	1.0414	3.6549	1.1344
1544	0.7905	1.0831	3.6217	1.1379
1545	0.8148	1.0648	3.6357	1.1588
1546	0.8007	1.0751	3.6472	1.2102
1547	0.7853	1.0478	3.6946	1.2513
1548	0.8535	1.0279	3.6881	1.2395
1549	0.8588	1.1317	3.6837	1.2911
1550	0.851	1.1095	3.7056	1.2479
1551	0.9061	1.0783	3.7133	1.3171
1552	0.9214	1.0054	3.7323	1.3387
1553	0.9502	1.0574	3.7055	1.2955
1554	0.9276	1.093	3.7182	1.3198
1555	1.0414	1.0317	3.7324	1.3074
1556	1.0196	1.0158	3.6708	1.3721
1557	1.0235	1.0463	3.6891	1.3606
1558	1.023	1.0667	3.698	1.3588
1559	0.894	1.1285	3.6678	1.41
1560	0.9291	1.114	3.6857	1.3775
1561	0.8713	1.1278	3.6595	1.3325
1562	0.8585	1.1598	3.6871	1.3505
1563	0.9736	1.1289	3.6963	1.252
1564	1.0146	1.1808	3.6982	1.2558
1565	0.9495	1.1624	3.6252	1.2807
1566	0.9039	1.1029	3.6255	1.3105
1567	0.943	1.0894	3.6481	1.2238
1568	1.0086	1.1389	3.6963	1.2528
1569	0.9885	1.1887	3.6829	1.1854
1570	0.9948	1.2227	3.6706	1.2657
1571	0.9952	1.2339	3.6618	1.3068
1572	0.9636	1.329	3.6879	1.2809
1573	0.9576	1.3138	3.7215	1.2449
1574	0.9901	1.3434	3.7526	1.3189
1575	0.9554	1.298	3.7356	1.3162
1576	1.0646	1.2821	3.715	1.2913
1577	0.976	1.2724	3.6924	1.2772
1578	0.9927	1.2551	3.7141	1.2175
1579	1.0308	1.2136	3.701	1.2348
1580	1.0425	1.2469	3.6768	1.3305
1581	1.0075	1.2683	3.7327	1.2607
1582	0.9986	0.0801	3.6878	1.2649
1583	0.9172	0.0817	3.6702	1.2436
1584	0.9425	0.0802	3.6482	1.2646
1585	0.9436	0.0848	3.6294	1.2955
1586	0.9772	0.0823	3.6189	1.2427
1587	1.0838	0.0813	3.5974	1.274
1588	1.0344	0.083	3.5723	1.2035
1589	0.9503	0.0848	3.5929	1.188
1590	0.9702	0.0849	3.5605	1.1888
1591	0.9317	0.0836	3.5842	1.1008
1592	0.894	0.0832	3.6164	1.1036
1593	0.8658	0.084	3.6295	1.0838
1594	0.9517	0.082	3.6262	1.0629
1595	0.9707	0.0847	3.5987	1.0866
1596	0.9542	0.0821	3.6013	1.1785
1597	0.9807	0.0799	3.5716	1.1915
1598	0.8843	0.0827	3.551	1.1339
1599	0.8504	0.0881	3.5112	1.2104
1600	0.892	0.0834	3.5424	1.2366
1601	0.8677	0.0832	3.523	1.203
1602	0.8595	0.0841	3.4867	1.163
1603	0.7838	0.0845	3.5273	1.1954
1604	0.8228	0.0848	3.5434	1.1468
1605	0.7926	0.0818	3.5883	1.1831
1606	0.8707	0.085	3.628	1.2135
1607	0.8741	0.085	3.6193	1.1895
1608	0.9133	0.0833	3.5935	1.2447
1609	0.919	0.0852	3.5892	1.2772
1610	0.9466	0.084	3.6178	1.2594
1611	0.9667	0.479	3.5846	1.2662
1612	0.996	0.5601	3.5594	1.1967
1613	0.983	0.6165	3.5652	1.2113
1614	0.963	0.636	3.5633	1.1358
1615	0.9285	0.6661	3.6051	1.2153
1616	0.9891	0.7397	3.5745	1.2584
1617	1.027	0.7275	3.5206	1.2044
1618	0.9694	0.7559	3.5251	1.264
1619	0.9535	0.7777	3.5877	1.3349
1620	0.9317	0.7262	3.589	1.2608
1621	0.9242	0.7118	3.5955	1.2443
1622	0.8771	0.7116	3.6076	1.2399
1623	0.8964	0.7924	3.5463	1.2171
1624	0.8663	0.8096	3.4801	1.2722
1625	0.9098	0.8024	3.5266	1.3522
1626	0.9995	0.7956	3.5759	1.2214
1627	1.0162	0.8666	3.5822	1.2688
1628	1.0157	0.8038	3.6117	1.2284
1629	0.9985	0.8495	3.5856	1.2318
1630	1.0089	0.7523	3.6068	1.2488
1631	1.0548	0.7541	3.6157	1.1989
1632	0.9918	0.7578	3.5888	1.1473
1633	0.9764	0.7537	3.6178	1.1645
1634	0.9874	0.74	3.6124	1.1675
1635	1.024	0.7599	3.6314	1.2012
1636	0.9881	0.8195	3.6357	1.1829
1637	0.9042	0.8361	3.6094	1.1673
1638	0.8995	0.7843	3.6221	1.1821
1639	0.8639	0.8426	3.632	1.1581
1640	0.8726	0.7738	3.5953	1.1345
1641	0.8882	0.8719	3.5622	1.1442
1642	0.9009	0.8678	3.5836	1.1441
1643	0.84	0.8895	3.5764	1.1353
1644	0.8818	0.8967	3.5794	1.1597
1645	0.887	0.9097	3.5622	1.1727
1646	0.9166	0.9618	3.5594	1.2147
1647	0.8992	0.9671	3.6139	1.1663
1648	0.8594	0.963	3.6469	1.0394
1649	0.918	0.9775	3.6515	1.0556
1650	0.9257	0.9604	3.6232	1.0719
1651	0.9216	0.9661	3.6376	1.0318
1652	0.8288	0.9165	3.6321	1.1082
1653	0.8435	0.9038	3.6666	1.1455
1654	0.8956	0.9356	3.6965	1.1077
1655	0.897	0.9289	3.6745	1.1036
1656	0.9335	0.8864	3.6932	1.0291
1657	0.974	0.859	3.6559	1.0591
1658	1.0361	0.8568	3.6524	1.1088
1659	0.9639	0.8943	3.6273	1.0242
1660	0.8742	0.867	3.6258	1.0442
1661	0.9802	0.9083	3.6014	1.1328
1662	0.9563	0.9371	3.5701	1.1021
1663	0.9756	0.943	3.6154	1.1034
1664	0.9106	0.9954	3.6178	1.1519
1665	0.9012	0.9557	3.5813	1.1394
1666	1.0028	0.9578	3.5457	1.2181
1667	0.9046	1.0353	3.553	1.2193
1668	0.919	1.0315	3.5971	1.242
1669	0.9663	1.0842	3.5934	1.1607
1670	0.9523	1.1055	3.5799	1.1165
1671	1.0171	1.0993	3.6155	1.1209
1672	1.0277	1.0948	3.5804	1.1721
1673	1.0535	1.1303	3.6096	1.1149
1674	1.1085	1.0625	3.566	1.1146
1675	1.0641	1.0642	3.5747	1.1047
1676	0.9385	0.9932	3.5834	1.1218
1677	0.8904	1.0137	3.5511	1.1368
1678	0.8857	1.0147	3.5621	1.171
1679	0.8281	1.0495	3.5463	1.1069
1680	0.825	1.0715	3.562	1.2367
1681	0.8691	1.0731	3.5799	1.1821
1682	0.8238	1.0997	3.6062	1.1792
1683	0.8355	1.0049	3.6432	1.2055
1684	0.8534	0.9793	3.6318	1.2161
1685	0.8529	1.0228	3.6425	1.3091
1686	0.9075	1.0711	3.7433	1.2418
1687	0.9511	1.0341	3.7458	1.2663
1688	0.9735	1.0495	3.774	1.1759
1689	0.9158	1.1004	3.7694	1.1579
1690	0.9138	1.1771	3.7414	1.1415
1691	0.9442	1.1218	3.7186	1.1887
1692	0.9315	1.0718	3.7638	1.2741
1693	0.9348	1.0877	3.6976	1.2016
1694	0.9698	1.1441	3.6912	1.2266
1695	0.8973	1.066	3.6292	1.1926
1696	0.8363	1.0509	3.5993	1.247
1697	0.9025	0.9855	3.5676	1.2312
1698	0.8665	0.9765	3.571	1.2478
1699	0.8463	0.9678	3.571	1.2592
1700	0.8093	0.9894	3.5474	1.2676
1701	0.863	1.009	3.516	1.3441
1702	0.8335	1.0481	3.5295	1.3959
1703	0.7778	1.0459	3.5532	1.2653
1704	0.7796	1.0145	3.592	1.2484
1705	0.7983	1.0407	3.585	1.1213
1706	0.7998	1.0783	3.5454	1.2343
1707	0.8145	1.144	3.5982	1.2602
1708	0.947	1.1674	3.6247	1.2414
1709	0.8827	1.1947	3.6434	1.2458
1710	0.9104	1.1878	3.6251	1.2365
1711	0.8411	1.0673	3.5925	1.2146
1712	0.799	1.1287	3.5833	1.1536
1713	0.8106	1.1305	3.5952	1.133
1714	0.8504	1.138	3.6073	1.045
1715	0.9068	1.1185	3.6189	1.035
1716	0.8311	1.0734	3.6177	1.0159
1717	0.8557	1.098	3.5976	1.0429
1718	0.8345	1.0623	3.582	1.035
1719	0.8127	1.1023	3.5193	1.0255
1720	0.7323	1.0589	3.527	1.0808
1721	0.7208	1.0951	3.5461	1.0613
1722	0.7489	1.0864	3.5413	1.0368
1723	0.8212	1.0844	3.5478	1.0045
1724	0.8012	1.0417	3.556	1.0707
1725	0.8193	0.9775	3.5849	1.0746
1726	0.8566	1.0493	3.5641	1.1488
1727	0.8167	1.1267	3.5705	1.1909
1728	0.7497	1.0324	3.5121	1.2727
1729	0.7724	1.0196	3.4936	1.2677
1730	0.8368	1.0507	3.5289	1.2957
1731	0.7784	1.0308	3.5264	1.2601
1732	0.7635	1.0809	3.4922	1.2124
1733	0.8015	1.0855	3.463	1.1919
1734	0.7909	1.1237	3.4663	1.2031
1735	0.7873	1.1597	3.4659	1.2209
1736	0.8378	1.0722	3.4583	1.1698
1737	0.8929	1.0964	3.4691	1.1388
1738	0.8637	1.1154	3.5077	1.0934
1739	0.8139	1.0511	3.4764	1.15
1740	0.9023	1.0392	3.4619	1.1523
1741	0.8701	1.0592	3.5078	1.1389
1742	0.848	1.0658	3.4569	1.1388
1743	0.8379	1.1	3.494	1.0854
1744	0.9025	1.0561	3.5517	1.1804
1745	0.8996	1.1219	3.5681	1.2313
1746	0.8863	1.0598	3.6028	1.1742
1747	0.8352	1.0148	3.5808	1.1605
1748	0.9262	1.0864	3.5455	1.2087
1749	0.8801	1.1403	3.5765	1.2193
1750	0.8033	1.1216	3.6042	1.2335
1751	0.8293	1.126	3.5743	1.2622
1752	0.7987	1.1409	3.5361	1.2123
1753	0.7989	1.1412	3.4854	1.2126
1754	0.7967	1.0502	3.4923	1.2462
1755	0.772	1.0808	3.5285	1.2021
1756	0.8407	1.0439	3.5434	1.1799
1757	0.7675	1.0537	3.5014	1.1515
1758	0.8535	1.1307	3.5028	1.187
1759	0.8118	1.1461	3.5435	1.2027
1760	0.802	1.1974	3.5589	1.2785
1761	0.7551	1.2446	3.599	1.2661
1762	0.7717	1.3016	3.6202	1.254
1763	0.8079	1.3036	3.6056	1.1552
1764	0.8354	1.2918	3.5772	1.1427
1765	0.838	1.2673	3.5643	1.1401
1766	0.8935	1.298	3.5444	1.1905
1767	0.8022	1.3597	3.5483	1.2142
1768	0.7939	1.3224	3.5824	1.1952
1769	0.8211	1.2842	3.6129	1.1897
1770	0.7914	1.3412	3.6728	1.1845
1771	0.8465	1.2938	3.6824	1.1142
1772	0.8302	1.2393	3.7254	1.134
1773	0.7977	1.2365	3.7412	1.1732
1774	0.7769	1.2833	3.7177	1.1041
1775	0.7378	1.2499	3.6989	1.0984
1776	0.661	1.2226	3.7032	1.088
1777	0.7344	1.2252	3.6541	1.1204
1778	0.7764	1.3064	3.6461	1.1614
1779	0.7793	1.3343	3.6917	1.1495
1780	0.7864	1.3335	3.6761	1.1114
1781	0.7768	1.3534	3.6555	1.122
1782	0.7823	1.3579	3.6939	1.1317
1783	0.7197	1.271	3.6733	1.1147
1784	0.7703	1.2661	3.6706	1.0831
1785	0.7719	1.2447	3.6876	1.1686
1786	0.8453	1.2173	3.6843	1.104
1787	0.874	1.2028	3.6713	1.1458
1788	0.8785	1.1329	3.6657	1.1498
1789	0.8481	1.1387	3.6627	1.199
1790	0.8023	1.1139	3.7527	1.1502
1791	0.7715	1.1086	3.7773	1.1565
1792	0.7807	1.101	3.8028	1.1771
1793	0.776	1.1806	3.8335	1.1688
1794	0.818	1.1719	3.8186	1.2195
1795	0.7906	1.1451	3.7995	1.296
1796	0.8102	1.1432	3.7591	1.2444
1797	0.8776	1.1644	3.7489	1.2608
1798	0.9415	1.1268	3.7578	1.2459
1799	0.9827	1.0828	3.6735	1.2354
1800	0.8985	1.1148	3.6557	1.2088
1801	0.8953	1.1104	3.6456	1.2722
1802	0.8494	1.1369	3.6089	1.2729
1803	0.79	1.1171	3.6287	1.2652
1804	0.8002	1.1516	3.6765	1.2747
1805	0.8325	1.0897	3.6903	1.2625
1806	0.7996	1.1346	3.6997	1.2274
1807	0.76	1.1215	3.7417	1.1827
1808	0.7428	1.1429	3.7633	1.2042
1809	0.7771	1.2051	3.7535	1.1902
1810	0.8146	1.2068	3.7481	1.196
1811	0.8295	1.1919	3.7061	1.2311
1812	0.8102	1.1694	3.7158	1.2732
1813	0.7496	1.2132	3.703	1.2529
1814	0.7791	1.1652	3.6768	1.213
1815	0.7776	1.1488	3.6889	1.1669
1816	0.775	1.1448	3.6881	1.1946
1817	0.8169	1.1249	3.7304	1.2101
1818	0.7686	1.072	3.7863	1.1783
1819	0.756	1.1051	3.8001	1.1633
1820	0.704	1.1282	3.7648	1.24
1821	0.7901	1.1815	3.7891	1.2672
1822	0.7332	1.1716	3.8271	1.2362
1823	0.7591	1.174	3.7984	1.2779
1824	0.8819	1.1938	3.7656	1.2462
1825	0.8281	1.0878	3.7683	1.1966
1826	0.7976	1.1209	3.753	1.1407
1827	0.7808	1.132	3.7917	1.1996
1828	0.8223	1.1961	3.7625	1.2165
1829	0.8073	1.1555	3.7445	1.1985
1830	0.7869	2.2839	3.7309	1.2087
1831	0.657	2.2732	3.7631	1.2056
1832	0.6529	2.3103	3.7308	1.2377
1833	0.8013	2.3502	3.7312	1.271
1834	0.8146	2.3823	3.6818	1.2897
1835	0.8409	2.3661	3.6436	1.2831
1836	0.8648	2.3191	3.6056	1.3257
1837	0.875	2.3366	3.6261	1.3471
1838	0.9246	2.3408	3.6663	1.2813
1839	0.861	2.315	3.6511	1.3047
1840	0.8603	2.3719	3.6323	1.3766
1841	0.8018	2.4105	3.6761	1.3545
1842	0.8409	2.4297	3.6599	1.3608
1843	0.8871	2.4169	3.6023	1.3284
1844	0.8509	2.3987	3.554	1.3156
1845	0.7913	2.4565	3.6174	1.3125
1846	0.8194	2.4763	3.6374	1.3246
1847	0.8439	2.4712	3.6253	1.3708
1848	0.8713	2.4863	3.6629	1.3373
1849	0.9019	2.4599	3.7061	1.3426
1850	0.8584	2.4396	3.7154	1.3344
1851	0.8311	2.4585	3.7057	1.37
1852	0.8176	2.4321	3.6516	1.3207
1853	0.8383	2.4281	3.6242	1.2602
1854	0.8379	2.4036	3.5793	1.2763
1855	0.7818	2.4077	3.6012	1.2251
1856	0.798	2.3916	3.621	1.2708
1857	0.8216	2.4151	3.6183	1.2959
1858	0.8009	2.3869	3.6559	1.3232
1859	0.8837	2.3621	3.6485	1.3065
1860	0.7914	2.3958	3.6785	1.259
1861	0.8881	2.3674	3.7212	1.2431
1862	0.8849	2.3826	3.7371	1.2815
1863	0.864	2.3635	3.7273	1.2374
1864	0.851	2.3448	3.677	1.2179
1865	0.795	2.3568	3.6459	1.2521
1866	0.8948	2.3269	3.6309	1.2389
1867	0.9188	2.3545	3.6217	1.1628
1868	0.8795	2.4021	3.6822	1.1248
1869	0.9814	2.3203	3.6691	1.167
1870	1.031	2.3119	3.6899	1.1826
1871	1.0253	2.3232	3.6514	1.1704
1872	1.0234	2.3219	3.6625	1.1975
1873	1.0563	2.3093	3.7017	1.2113
1874	1.1095	2.2983	3.7069	1.2192
1875	1.0634	2.3026	3.7518	1.3254
1876	1.0612	2.286	3.7638	1.2588
1877	1.0912	2.3373	3.7558	1.2082
1878	0.8941	2.3358	3.7304	1.1788
1879	0.8968	2.32	3.7085	1.2285
1880	0.8686	2.3688	3.6863	1.2173
1881	0.7974	2.4057	3.688	1.2281
1882	0.8013	2.351	3.6792	1.2094
1883	0.8406	2.3425	3.6406	1.2447
1884	0.8405	2.3456	3.6426	1.2009
1885	0.8347	2.3467	3.6671	1.2073
1886	0.8452	2.3161	3.656	1.2093
1887	0.8024	2.3142	3.6322	1.2268
1888	0.8063	2.3287	3.622	1.2146
1889	0.8732	2.3536	3.6149	1.2299
1890	0.8561	2.3823	3.6191	1.2747
1891	0.8243	2.4488	3.6307	1.3089
1892	0.8924	2.4304	3.6236	1.2719
1893	0.9111	2.443	3.6682	1.2492
1894	0.8695	2.4526	3.6975	1.2412
1895	0.8647	2.4364	3.7019	1.1889
1896	0.8823	2.383	3.713	1.1392
1897	0.7792	2.4459	3.7112	1.1708
1898	0.7929	2.4375	3.6848	1.1412
1899	0.8085	2.3902	3.6549	1.2114
1900	0.8625	2.4333	3.5989	1.1575
1901	0.8855	2.5029	3.6731	1.202
1902	0.8843	2.4883	3.7036	1.246
1903	0.8988	2.4607	3.7317	1.218
1904	0.8834	2.4705	3.7151	1.2595
1905	0.949	2.5121	3.7117	1.2849
1906	0.8601	2.5043	3.7236	1.3495
1907	0.8215	2.5447	3.7768	1.3046
1908	0.8566	2.5403	3.774	1.3332
1909	0.8953	2.5119	3.753	1.278
1910	0.8361	2.5094	3.7559	1.2312
1911	0.8079	2.5514	3.7765	1.2452
1912	0.7636	2.5696	3.8059	1.2606
1913	0.7263	2.5291	3.8362	1.2727
1914	0.7641	2.5243	3.8094	1.3059
1915	0.7071	2.5625	3.8563	1.2755
1916	0.739	2.5659	3.8508	1.3097
1917	0.684	2.5645	3.8606	1.3313
1918	0.6825	2.5656	3.895	1.2886
1919	0.695	2.5504	3.8468	1.2962
1920	0.688	2.5135	3.7774	1.3228
1921	0.7158	2.5329	3.7818	1.3219
1922	0.7159	2.5238	3.8139	1.3873
1923	0.735	2.5045	3.7609	1.3438
1924	0.6668	2.4979	3.7919	1.3663
1925	0.6835	2.5381	3.7846	1.431
1926	0.6983	2.54	3.7573	1.4236
1927	0.6987	2.5545	3.7716	1.3527
1928	0.7145	2.5543	3.7051	1.3496
1929	0.7897	2.5367	3.7167	1.3351
1930	0.8185	2.4887	3.7004	1.3023
1931	0.8059	2.4538	3.676	1.3386
1932	0.7837	2.4285	3.6875	1.3897
1933	0.8195	2.4337	3.7437	1.4489
1934	0.8046	2.4317	3.7032	1.4539
1935	0.8662	2.4348	3.6466	1.4729
1936	0.7438	2.4337	3.6217	1.4702
1937	0.7977	2.4218	3.648	1.4652
1938	0.8205	2.4395	3.6484	1.4294
1939	0.8229	2.4225	3.6608	1.4119
1940	0.8071	2.4434	3.6436	1.391
1941	0.9138	2.4862	3.6821	1.3914
1942	0.9306	2.5151	3.6918	1.4854
1943	0.9879	2.4896	3.7168	1.4438
1944	0.949	2.466	3.6925	1.3628
1945	0.9733	2.5115	3.6515	1.406
1946	0.947	2.5005	3.7124	1.3579
1947	0.9547	2.4843	3.6886	1.3809
1948	0.946	2.4762	3.6873	1.4182
1949	0.9406	2.4723	3.6872	1.4443
1950	0.8882	2.4919	3.6869	1.4861
1951	0.8453	2.5219	3.6995	1.5043
1952	0.865	2.523	3.6881	1.5196
1953	0.9104	2.5672	3.6691	1.4936
1954	0.9985	2.5551	3.7307	1.4525
1955	0.9703	2.5324	3.7258	1.4531
1956	0.9965	2.5314	3.7359	1.4815
1957	0.974	2.5533	3.7042	1.4688
1958	0.8964	2.5065	3.6478	1.4969
1959	0.9455	2.4762	3.6928	1.4523
1960	0.9755	2.4387	3.6662	1.4211
1961	1.0147	2.4112	3.6412	1.4944
1962	1.0474	2.48	3.6323	1.4276
1963	1.0997	2.4619	3.6356	1.4357
1964	1.0939	2.4565	3.6302	1.4171
1965	1.0707	2.4575	3.6314	1.3777
1966	1.054	2.4432	3.6124	1.4421
1967	1.0592	2.3863	3.5331	1.4509
1968	0.9784	2.3927	3.5269	1.348
1969	0.979	2.4073	3.54	1.3461
1970	0.9969	2.4759	3.5287	1.4135
1971	1.0555	2.4475	3.537	1.329
1972	1.0501	2.4956	3.5577	1.3597
1973	1.0331	2.5202	3.5612	1.3092
1974	1.0351	2.5238	3.6092	1.3699
1975	1.0033	2.5298	3.6212	1.3877
1976	1.0247	2.5475	3.6092	1.3933
1977	0.967	2.5696	3.5872	1.386
1978	1.0733	2.5338	3.5714	1.4114
1979	1.0272	2.4512	3.5937	1.3662
1980	1.0766	2.4993	3.6233	1.3963
1981	1.0377	2.5312	3.7064	1.3344
1982	0.9547	2.5185	3.6709	1.3996
1983	1.0275	2.5423	3.6192	1.369
1984	1.0431	2.6162	3.6075	1.4152
1985	0.9928	2.6147	3.6155	1.4717
1986	0.9993	2.5736	3.5898	1.4495
1987	1.0472	2.6254	3.5932	1.4109
1988	1.0016	2.6746	3.5869	1.4201
1989	0.9897	2.6639	3.5744	1.3337
1990	0.9502	2.6485	3.5655	1.3231
1991	1.0024	2.6542	3.6123	1.3429
1992	1.0501	2.6432	3.6143	1.4049
1993	1.0559	2.6536	3.6057	1.3434
1994	1.0064	2.7051	3.5613	1.3625
1995	1.0392	2.6627	3.5298	1.3529
1996	1.083	2.6612	3.5765	1.3258
1997	1.0918	2.6166	3.6162	1.3672
1998	1.0035	2.6212	3.5907	1.2675
[truncated: 4,087 more rows]
