# Supplementary material for: The impact of curcumin derived polyphenols on the structure and flexibility COVID-19 main protease binding pocket: a molecular dynamics simulation study
Source: PeerJ. 2021 Jul 19;9:e11590. doi: 10.7717/peerj.11590 (PMC8297469; doi:10.7717/peerj.11590)
Supplement: Supplemental Information 6 [file peerj-09-11590-s006.txt]

1	0.00	0.00
2	3.2174	1.1454
3	3.2209	1.1542
4	3.2161	1.1342
5	3.1865	0.992
6	3.17	1.0661
7	3.2085	1.2174
8	3.2114	1.0618
9	3.2135	1.0947
10	3.2258	1.0396
11	3.2514	1.1429
12	3.3254	1.1556
13	3.343	1.1821
14	3.3472	1.1791
15	3.2999	1.1786
16	3.2915	1.0912
17	3.2979	1.1904
18	3.2661	1.067
19	3.2333	1.1735
20	3.2729	1.1144
21	3.2375	1.0321
22	3.1992	1.1697
23	3.2751	1.1048
24	3.2868	1.1719
25	3.3303	1.2602
26	3.349	1.2927
27	3.3849	1.1073
28	3.3722	1.1373
29	3.3308	1.1552
30	3.3966	1.0248
31	3.4687	1.1668
32	3.4894	1.1948
33	3.5248	1.2057
34	3.548	1.1884
35	3.5304	1.1658
36	3.5775	1.1244
37	3.6202	1.1168
38	3.6303	1.0866
39	3.5718	1.1377
40	3.5273	1.1516
41	3.5485	1.1143
42	3.5475	1.0383
43	3.5515	1.0838
44	3.5559	1.1295
45	3.5526	1.1704
46	3.5428	1.1228
47	3.5308	1.0738
48	3.5461	1.2724
49	3.5164	1.0496
50	3.5321	1.2087
51	3.5815	1.1502
52	3.5696	1.1238
53	3.5653	1.1632
54	3.531	1.2788
54	3.5187	1.2841
55	3.4741	1.23
56	3.4861	0.9964
57	3.533	1.1041
58	3.569	0.9646
59	3.588	1.0093
60	3.555	1.0727
61	3.603	1.0297
62	3.61	1.0169
63	3.662	1.1823
64	3.678	1.0772
65	3.679	0.9372
66	3.66	1.2131
67	3.621	1.4224
68	3.645	1.0119
69	3.676	1.1008
70	3.683	1.0475
71	3.648	1.0739
72	3.626	1.0215
73	3.611	1.0065
74	3.633	0.8924
75	3.692	0.9552
76	3.679	1.0484
77	3.68	1.0784
78	3.691	1.1099
79	3.613	1.0892
80	3.576	1.0442
81	3.575	1.0241
82	3.63	1.1256
83	3.604	1.0127
84	3.621	1.0762
85	3.652	1.1231
86	3.668	1.1253
87	3.648	1.0359
88	3.649	1.1146
89	3.647	1.0747
90	3.6	1.1265
91	3.628	1.1074
92	3.605	1.1468
93	3.615	1.1644
94	3.62	1.1463
95	3.62	1.2469
96	3.618	1.1817
97	3.604	1.0935
98	3.583	0.9923
99	3.521	1.0255
100	3.574	1.1299
101	3.602	1.0833
102	3.589	1.0914
103	3.615	1.0631
104	3.638	1.1001
105	3.613	1.2312
106	3.613	1.1074
107	3.66	1.0582
108	3.697	1.035
109	3.666	1.0694
110	3.647	1.0072
111	3.688	1.1757
112	3.703	1.0264
113	3.71	1.0853
114	3.722	0.996
115	3.745	1.1581
116	3.699	1.0927
117	3.678	1.0991
118	3.686	1.1736
119	3.683	1.0994
120	3.717	1.1561
121	3.755	1.0016
122	3.746	0.9719
123	3.771	1.03
124	3.818	1.1295
125	3.777	1.1402
126	3.718	1.0858
127	3.736	1.0653
128	3.745	1.0413
129	3.761	1.1281
130	3.715	1.1369
131	3.689	0.9697
132	3.623	1.0298
133	3.585	0.9526
134	3.641	1.11
135	3.647	1.0424
136	3.644	1.0835
137	3.675	1.1395
138	3.674	1.1158
139	3.614	1.1432
140	3.62	1.0881
141	3.634	1.0602
142	3.648	1.1068
143	3.657	1.0497
144	3.668	1.1277
145	3.573	1.1558
146	3.592	1.1361
147	3.585	1.1458
148	3.582	1.1245
149	3.604	1.0699
150	3.54	1.1334
151	3.546	1.1778
152	3.495	1.0561
153	3.504	1.0876
154	3.539	1.0536
155	3.545	1.0528
156	3.552	1.13
157	3.547	1.1224
158	3.522	1.0507
159	3.523	2.2441
160	3.56	2.1315
161	3.539	2.1477
162	3.521	2.1939
163	3.515	2.2441
164	3.495	2.2862
165	3.533	2.2686
166	3.535	2.1718
167	3.563	2.2045
168	3.552	2.1393
169	3.55	2.1934
170	3.523	2.1875
171	3.534	2.3013
172	3.566	2.2722
173	3.563	2.2514
174	3.595	2.1879
175	3.584	2.1711
176	3.637	2.1855
177	3.661	2.1023
178	3.648	2.0707
179	3.618	2.0447
180	3.585	2.0492
181	3.565	2.0285
182	3.569	2.0519
183	3.566	2.0198
184	3.518	2.0096
185	3.524	2.0286
186	3.521	2.0211
187	3.575	1.9962
188	3.602	2.0528
189	3.64	2.0968
190	3.651	2.0013
191	3.674	2.0129
192	3.673	2.0461
193	3.657	2.0305
194	3.651	2.004
195	3.662	2.021
196	3.661	1.9627
197	3.637	1.9959
198	3.612	1.9559
199	3.608	1.9627
200	3.667	1.9852
201	3.616	1.971
202	3.629	2.0992
203	3.566	2.1409
204	3.6	2.0709
205	3.652	2.0455
206	3.667	1.9637
207	3.683	1.9116
208	3.648	1.9683
209	3.664	2.0004
210	3.67	1.9767
211	3.684	1.9495
212	3.654	1.9662
213	3.641	1.8906
214	3.6	1.9554
215	3.537	1.9547
216	3.488	1.9136
217	3.5	1.8951
218	3.521	1.887
219	3.532	1.8321
220	3.565	1.8901
221	3.541	1.7946
222	3.524	1.7781
223	3.497	1.7286
224	3.458	1.7248
225	3.469	1.7947
226	3.479	1.8605
227	3.428	1.8285
228	3.441	1.7751
229	3.477	1.8148
230	3.461	1.8177
231	3.472	1.7625
232	3.477	1.696
233	3.523	1.7156
234	3.506	1.7929
235	3.538	1.7818
236	3.584	1.8167
237	3.537	1.7583
238	3.516	1.7486
239	3.542	1.7739
240	3.54	1.8042
241	3.546	1.7918
242	3.573	1.7537
243	3.538	1.7448
244	3.552	1.8063
245	3.555	1.8336
246	3.548	1.8516
247	3.527	1.8914
248	3.591	1.9877
249	3.571	2.0408
250	3.609	2.0349
251	3.601	2.0402
252	3.606	2.0223
253	3.554	1.9871
254	3.56	1.9862
255	3.586	1.8969
256	3.547	1.8961
257	3.505	1.9014
258	3.538	1.8734
259	3.594	1.8354
260	3.615	1.8919
261	3.623	1.9718
262	3.644	1.9714
263	3.665	1.9388
264	3.691	1.9452
265	3.639	1.9188
266	3.652	1.9296
267	3.655	1.955
268	3.682	1.9048
269	3.7	1.933
270	3.671	1.9257
271	3.673	1.9643
272	3.684	2.0197
273	3.651	2.0276
274	3.648	1.9787
275	3.665	2.0284
276	3.668	2.043
277	3.68	2.0213
278	3.678	1.9724
279	3.726	1.0543
280	3.694	1.0874
281	3.711	1.0291
282	3.726	1.1277
283	3.723	1.1157
284	3.738	1.0291
285	3.771	1.0976
286	3.763	1.0659
287	3.768	1.1597
288	3.753	1.1279
289	3.737	1.1052
290	3.704	1.085
291	3.696	1.1754
292	3.621	1.1251
293	3.644	1.0919
294	3.662	1.1599
295	3.642	1.1914
296	3.608	1.1226
297	3.576	1.1985
298	3.578	1.2168
299	3.614	1.1504
300	3.55	1.1739
301	3.535	1.1368
302	3.524	1.2241
303	3.551	1.2483
304	3.528	1.1865
305	3.507	1.1707
306	3.479	1.1788
307	3.478	1.1064
308	3.479	1.1405
309	3.462	1.1339
310	3.454	1.0704
311	3.449	1.1252
312	3.463	1.1531
313	3.467	1.1639
314	3.472	1.1719
315	3.466	1.0756
316	3.464	1.0354
317	3.453	1.0669
318	3.498	1.0072
319	3.523	1.0201
320	3.531	1.0708
321	3.524	1.0888
322	3.548	1.0976
323	3.527	1.1774
324	3.526	1.1183
325	3.553	1.1677
326	3.536	1.1733
327	3.495	1.0729
328	3.493	1.1105
329	3.533	1.0179
330	3.509	1.0358
331	3.503	1.0167
332	3.425	1.0604
333	3.426	1.0983
334	3.48	1.1312
335	3.412	1.1493
336	3.462	1.1112
337	3.428	1.1102
338	3.419	1.1514
339	3.439	1.087
340	3.457	1.0317
341	3.513	1.1097
342	3.545	1.0735
343	3.542	1.055
344	3.556	1.0057
345	3.539	0.9383
346	3.565	0.9412
347	3.573	0.9737
348	3.569	1.0148
349	3.608	1.0326
350	3.581	1.0135
351	3.54	1.0145
352	3.53	0.9951
353	3.553	1.0711
354	3.572	1.0479
355	3.57	1.1213
356	3.565	1.0402
357	3.534	1.0877
358	3.559	1.1266
359	3.603	1.0528
360	3.607	1.0298
361	3.582	0.9954
362	3.623	0.9872
363	3.606	0.9536
364	3.618	0.9773
365	3.64	1.071
366	3.67	1.0798
367	3.634	1.0689
368	3.644	1.1172
369	3.57	1.0781
370	3.577	1.037
371	3.59	1.0291
372	3.64	1.0525
373	3.649	1.0977
374	3.634	1.049
375	3.599	1.0734
376	3.567	1.1168
377	3.599	1.1186
378	3.561	1.0949
379	3.585	1.127
380	3.622	1.0742
381	3.609	1.0501
382	3.608	0.9858
383	3.595	1.0331
384	3.624	1.0601
385	3.612	1.0324
386	3.591	1.0798
387	3.579	1.1474
388	3.554	1.1334
389	3.562	1.1335
390	3.591	1.2304
391	3.62	1.2816
392	3.631	1.2823
393	3.629	1.2402
394	3.62	1.2087
395	3.666	1.186
396	3.672	1.2315
397	3.664	1.1177
398	3.622	1.1317
399	3.581	1.1529
400	3.613	1.1629
401	3.615	1.2459
402	3.578	1.1634
403	3.612	1.1666
404	3.64	1.201
405	3.644	1.2287
406	3.668	1.1537
407	3.681	1.2248
408	3.682	1.1632
409	3.712	1.1606
410	3.7	1.2003
411	3.704	1.1718
412	3.691	1.1417
413	3.667	1.1652
414	3.619	1.1206
415	3.587	1.1331
416	3.602	1.151
417	3.608	1.1869
418	3.602	1.1429
419	3.577	1.106
420	3.56	1.0831
421	3.508	1.071
422	3.542	1.1628
423	3.549	1.1674
424	3.558	1.1767
425	3.536	1.1783
426	3.538	1.1577
427	3.525	1.1118
428	3.502	1.1239
429	3.468	1.1897
430	3.495	1.2343
431	3.508	1.165
432	3.525	1.1253
433	3.478	1.1934
434	3.482	1.1979
435	3.503	1.0864
436	3.535	1.0445
437	3.578	1.1747
438	3.576	1.2009
439	3.56	1.207
440	3.521	1.1906
441	3.523	1.2219
442	3.481	1.1789
443	3.44	1.2275
444	3.444	1.2586
445	3.482	1.2388
446	3.475	1.2349
447	3.446	1.2401
448	3.405	1.313
449	3.359	1.3266
450	3.378	1.3004
451	3.407	1.3078
452	3.431	1.2851
453	3.413	1.3125
454	3.477	1.1841
455	3.471	1.2535
456	3.503	1.2296
457	3.494	1.2105
458	3.517	1.263
459	3.535	1.3518
460	3.538	1.4105
461	3.524	1.4433
462	3.511	1.3689
463	3.571	1.3757
464	3.531	1.3638
465	3.511	1.3691
466	3.497	1.3704
467	3.567	1.4061
468	3.561	1.3109
469	3.631	1.3556
470	3.649	1.3902
471	3.615	1.3841
472	3.574	1.38
473	3.522	1.3134
474	3.502	1.3277
475	3.53	1.3818
476	3.531	1.2909
477	3.528	1.2416
478	3.534	1.2376
479	3.508	1.2564
480	3.517	1.171
481	3.52	1.1775
482	3.509	1.1761
483	3.52	1.25
484	3.517	1.223
485	3.53	1.245
486	3.527	1.295
487	3.537	1.3393
488	3.549	1.3658
489	3.572	1.3641
490	3.593	1.4185
491	3.59	1.3329
492	3.604	1.2614
493	3.652	1.2258
494	3.658	1.23
495	3.625	1.2178
496	3.636	1.1811
497	3.597	1.1847
498	3.58	1.19
499	3.587	1.1823
500	3.565	1.1989
501	3.565	1.2081
502	3.534	1.2909
503	3.549	1.2272
504	3.591	1.2862
505	3.583	1.3482
506	3.589	1.3216
507	3.608	1.2991
508	3.63	1.2645
509	3.617	1.3294
510	3.592	1.3103
511	3.566	1.2993
512	3.585	1.2379
513	3.638	1.2868
514	3.633	1.2731
515	3.648	1.2644
516	3.678	1.2534
517	3.659	1.2539
518	3.578	1.3515
519	3.642	1.4081
520	3.65	1.343
521	3.642	1.3031
522	3.619	1.2254
523	3.609	1.2781
524	3.636	1.3045
525	3.637	1.2332
526	3.631	1.2207
527	3.694	1.2375
528	3.747	1.2019
529	3.755	1.2019
530	3.748	1.1723
531	3.737	1.2376
532	3.722	1.1732
533	3.693	1.1525
534	3.681	1.1492
535	3.662	1.1726
536	3.656	1.1961
537	3.691	1.1801
538	3.702	1.218
539	3.717	1.185
540	3.735	1.1631
541	3.715	1.1924
542	3.736	1.1845
543	3.712	1.1344
544	3.746	1.1379
545	3.736	1.1588
546	3.731	1.2102
547	3.728	1.2513
548	3.748	1.2395
549	3.706	1.2911
550	3.742	1.2479
551	3.749	1.3171
552	3.772	1.3387
553	3.803	1.2955
554	3.83	1.3198
555	3.814	1.3074
556	3.768	1.3721
557	3.786	1.3606
558	3.798	1.3588
559	3.795	1.41
560	3.795	1.3775
561	3.808	1.3325
562	3.816	1.3505
563	3.837	1.252
564	3.852	1.2558
565	3.837	1.2807
566	3.82	1.3105
567	3.736	1.2238
568	3.782	1.2528
569	3.794	1.1854
570	3.825	1.2657
571	3.848	1.3068
572	3.798	1.2809
573	3.819	1.2449
574	3.859	1.3189
575	3.851	1.3162
576	3.86	1.2913
577	3.839	1.2772
578	3.885	1.2175
579	3.854	1.2348
580	3.818	1.3305
581	3.816	1.2607
582	3.828	1.2649
583	3.823	1.2436
584	3.812	1.2646
585	3.794	1.2955
586	3.798	1.2427
587	3.83	1.274
588	3.857	1.2035
589	3.887	1.188
590	3.859	1.1888
591	3.848	1.1008
592	3.845	1.1036
593	3.885	1.0838
594	3.894	1.0629
595	3.896	1.0866
596	3.916	1.1785
597	3.951	1.1915
598	3.945	1.1339
599	3.954	1.2104
600	3.949	1.2366
601	3.945	1.203
602	4.008	1.163
603	4.045	1.1954
604	4.049	1.1468
605	4.032	1.1831
606	4.019	1.2135
607	4.003	1.1895
608	3.989	1.2447
609	3.943	1.2772
610	3.951	1.2594
611	3.918	1.2662
612	3.931	1.1967
613	3.934	1.2113
614	3.971	1.1358
615	3.965	1.2153
616	3.911	1.2584
617	3.872	1.2044
618	3.841	1.264
619	3.894	1.3349
620	3.903	1.2608
621	3.889	1.2443
622	3.853	1.2399
623	3.861	1.2171
624	3.913	1.2722
625	3.91	1.3522
626	3.863	1.2214
627	3.888	1.2688
628	3.911	1.2284
629	3.889	1.2318
630	3.809	1.2488
631	3.834	1.1989
632	3.806	1.1473
633	3.84	1.1645
634	3.866	1.1675
635	3.903	1.2012
636	3.905	1.1829
637	3.934	1.1673
638	3.904	1.1821
639	3.86	1.1581
640	3.882	1.1345
641	3.882	1.1442
642	3.862	1.1441
643	3.926	1.1353
644	3.972	1.1597
645	3.96	1.1727
646	3.975	1.2147
647	3.964	1.1663
648	3.925	1.0394
649	3.995	1.0556
650	4.004	1.0719
651	4.03	1.0318
652	3.987	1.1082
653	3.999	1.1455
654	3.988	1.1077
655	4.028	1.1036
656	4.004	1.0291
657	3.986	1.0591
658	4.003	1.1088
659	3.989	1.0242
660	3.983	1.0442
661	3.95	1.1328
662	3.928	1.1021
663	3.951	1.1034
664	3.983	1.1519
665	3.982	1.1394
666	3.978	1.2181
667	3.993	1.2193
668	3.994	1.242
669	3.986	1.1607
670	4.007	1.1165
671	3.997	1.1209
672	3.991	1.1721
673	3.988	1.1149
674	3.965	1.1146
675	3.912	1.1047
676	3.957	1.1218
677	3.959	1.1368
678	3.929	1.171
679	3.952	1.1069
680	3.976	1.2367
681	3.952	1.1821
682	3.951	1.1792
683	4.013	1.2055
684	4.027	1.2161
685	4.048	1.3091
686	4.032	1.2418
687	3.99	1.2663
688	4.012	1.1759
689	3.997	1.1579
690	3.993	1.1415
691	4.003	1.1887
692	4.012	1.2741
693	4.02	1.2016
694	3.946	1.2266
695	3.937	1.1926
696	3.958	1.247
697	3.99	1.2312
698	4.009	1.2478
699	4.002	1.2592
700	4	1.2676
701	3.974	1.3441
702	3.993	1.3959
703	3.982	1.2653
704	3.966	1.2484
705	3.974	1.1213
706	4.003	1.2343
707	4.007	1.2602
708	3.995	1.2414
709	3.991	1.2458
710	4.012	1.2365
711	4.012	1.2146
712	4.021	1.1536
713	4.072	1.133
714	4.092	1.045
715	4.063	1.035
716	4.08	1.0159
717	4.035	1.0429
718	4.03	1.035
719	4.031	1.0255
720	4.033	1.0808
721	4.02	1.0613
722	3.993	1.0368
723	3.981	1.0045
724	4.034	1.0707
725	3.997	1.0746
726	3.99	1.1488
727	3.966	1.1909
728	3.954	1.2727
729	3.982	1.2677
730	3.958	1.2957
731	3.979	1.2601
732	4.046	1.2124
733	4.065	1.1919
734	4.034	1.2031
735	4.074	1.2209
736	4.015	1.1698
737	3.983	1.1388
738	3.974	1.0934
739	3.996	1.15
740	4.006	1.1523
741	4.017	1.1389
742	3.965	1.1388
743	3.985	1.0854
744	3.986	1.1804
745	3.959	1.2313
746	3.971	1.1742
747	3.992	1.1605
748	4.008	1.2087
749	4.05	1.2193
750	4.058	1.2335
751	4.084	1.2622
752	4.081	1.2123
753	4.108	1.2126
754	4.083	1.2462
755	4.092	1.2021
756	4.115	1.1799
757	4.139	1.1515
758	4.164	1.187
759	4.131	1.2027
760	4.093	1.2785
761	4.115	1.2661
762	4.108	1.254
763	4.039	1.1552
764	4.014	1.1427
765	4.007	1.1401
766	4.047	1.1905
767	4.094	1.2142
768	4.077	1.1952
769	4.133	1.1897
770	4.108	1.1845
771	4.076	1.1142
772	4.041	1.134
773	4.088	1.1732
774	4.125	1.1041
775	4.125	1.0984
776	4.126	1.088
777	4.092	1.1204
778	4.097	1.1614
779	4.111	1.1495
780	4.074	1.1114
781	4.065	1.122
782	4.11	1.1317
783	4.108	1.1147
784	4.072	1.0831
785	4.05	1.1686
786	4.059	1.104
787	4.074	1.1458
788	4.099	1.1498
789	4.085	1.199
790	4.067	1.1502
791	4.043	1.1565
792	4.061	1.1771
793	4.065	1.1688
794	4.092	1.2195
795	4.114	1.296
796	4.098	1.2444
797	4.083	1.2608
798	4.083	1.2459
799	4.062	1.2354
800	4.001	1.2088
801	4.029	1.2722
802	4.011	1.2729
803	4.03	1.2652
804	4.037	1.2747
805	4.022	1.2625
806	4.015	1.2274
807	4.025	1.1827
808	3.998	1.2042
809	4	1.1902
810	4.03	1.196
811	4.04	1.2311
812	4.08	1.2732
813	4.07	1.2529
814	4.03	1.213
815	4.01	1.1669
816	4.01	1.1946
817	4.04	1.2101
818	4.07	1.1783
819	4.01	1.1633
820	3.98	1.24
821	4.03	1.2672
822	4.02	1.2362
823	4.03	1.2779
824	4.05	1.2462
825	4.06	1.1966
826	4.11	1.1407
827	4.15	1.1996
828	4.2	1.2165
829	4.22	1.1985
830	4.24	1.2087
831	4.19	1.2056
832	4.18	1.2377
833	4.16	1.271
834	4.12	1.2897
835	4.13	1.2831
836	4.12	1.3257
837	4.08	1.3471
838	4.06	1.2813
839	4.08	1.3047
840	4.08	1.3766
841	4.06	1.3545
842	3.98	1.3608
843	3.99	1.3284
844	3.96	1.3156
845	4.04	1.3125
846	4.05	1.3246
847	4.01	1.3708
848	4	1.3373
849	4.08	1.3426
850	4.09	1.3344
851	4.13	1.37
852	4.11	1.3207
853	4.12	1.2602
854	4.12	1.2763
855	4.12	1.2251
856	4.13	1.2708
857	4.19	1.2959
858	4.18	1.3232
859	4.22	1.3065
860	4.2	1.259
861	4.15	1.2431
862	4.16	1.2815
863	4.17	1.2374
864	4.17	1.2179
865	4.17	1.2521
866	4.12	1.2389
867	4.13	1.1628
868	4.14	1.1248
869	4.16	1.167
870	4.18	1.1826
871	4.21	1.1704
872	4.22	1.1975
873	4.21	1.2113
874	4.16	1.2192
875	4.13	1.3254
876	4.12	1.2588
877	4.12	1.2082
878	4.1	1.1788
879	4.04	1.2285
880	4.08	1.2173
881	4.02	1.2281
882	3.98	1.2094
883	3.92	1.2447
884	3.93	1.2009
885	3.96	1.2073
886	4	1.2093
887	4.03	1.2268
888	4.04	1.2146
889	4.09	1.2299
890	4.13	1.2747
891	4.1	1.3089
892	4.1	1.2719
893	4.16	1.2492
894	4.21	1.2412
895	4.17	1.1889
896	4.18	1.1392
897	4.18	1.1708
898	4.17	1.1412
899	4.17	1.2114
900	4.16	1.1575
901	4.15	1.202
902	4.12	1.246
903	6.09	1.218
904	6.09	1.2595
905	6.02	1.2849
906	6.07	1.3495
907	6.05	1.3046
908	6.04	1.3332
909	6.07	1.278
910	6.02	1.2312
911	5.99	1.2452
912	6	1.2606
913	6.04	1.2727
914	6.04	1.3059
915	5.98	1.2755
916	6.02	1.3097
917	6.01	1.3313
918	5.99	1.2886
919	5.98	1.2962
920	5.99	1.3228
921	5.98	1.3219
922	5.96	1.3873
923	5.95	1.3438
924	5.95	1.3663
925	5.99	1.431
926	4.08	1.4236
927	4.04	1.3527
928	4.03	1.3496
929	4.03	1.3351
930	4	1.3023
931	4.02	1.3386
932	3.97	1.3897
933	3.93	1.4489
934	3.96	1.4539
935	3.97	1.4729
936	3.99	1.4702
937	4.02	1.4652
938	4.06	1.4294
939	4.09	1.4119
940	4.11	1.391
941	4.14	1.3914
942	4.16	1.4854
943	4.19	1.4438
944	4.21	1.3628
945	4.2	1.406
946	4.21	1.3579
947	4.2	1.3809
948	4.16	1.4182
949	4.16	1.4443
950	4.15	1.4861
951	4.2	1.5043
952	4.22	1.5196
953	4.18	1.4936
954	4.18	1.4525
955	4.23	1.4531
956	4.28	1.4815
957	4.3	1.4688
958	4.28	1.4969
959	4.29	1.4523
960	4.27	1.4211
961	4.3	1.4944
962	4.26	1.4276
963	4.28	1.4357
964	4.29	1.4171
965	4.34	1.3777
966	4.33	1.4421
967	4.34	1.4509
968	4.33	1.348
969	4.33	1.3461
970	4.44	1.4135
971	4.5	1.329
972	4.54	1.3597
973	4.54	1.3092
974	4.52	1.3699
975	4.49	1.3877
976	4.49	1.3933
977	4.52	1.386
978	4.49	1.4114
979	4.5	1.3662
980	4.45	1.3963
981	4.41	1.3344
982	4.38	1.3996
983	4.36	1.369
984	4.42	1.4152
985	4.39	1.4717
986	4.38	1.4495
987	4.43	1.4109
988	4.48	1.4201
989	4.5	1.3337
990	4.46	1.3231
991	4.43	1.3429
992	4.48	1.4049
993	4.43	1.3434
994	4.34	1.3625
995	4.38	1.3529
996	4.38	1.3258
997	4.36	1.3672
998	4.39	1.2675
999	4.39	1.2923
1000	4.37	1.2753
1001	4.35	1.2714
1002	4.37	1.2594
1003	4.35	1.2882
1004	4.29	1.3011
1005	4.31	1.3192
1006	4.31	1.3815
1007	4.31	1.3312
1008	4.31	1.3875
1009	4.3	1.4254
1010	4.34	1.466
1011	4.32	1.3485
1012	4.33	1.3334
1013	4.35	1.2962
1014	4.34	1.3742
1015	4.36	1.3632
1016	4.35	1.3544
1017	4.35	1.359
1018	4.36	1.3652
1019	4.35	1.4428
1020	4.32	1.4446
1021	4.29	1.4306
1022	4.27	1.4391
1023	4.3	1.4529
1024	4.33	1.3385
1025	4.33	1.343
1026	4.35	1.3469
1027	4.29	1.3255
1028	4.31	1.3325
1029	4.31	1.3219
1030	4.31	1.3074
1031	4.31	1.3742
1032	4.31	1.3401
1033	4.29	1.3665
1034	4.26	1.3413
1035	4.22	1.3623
1036	4.23	1.3499
1037	4.24	1.3797
1038	4.28	1.3786
1039	4.28	1.4077
1040	4.27	1.4018
1041	4.34	1.3758
1042	4.33	1.4842
1043	4.35	1.5424
1044	4.35	1.5407
1045	4.32	1.5352
1046	4.32	1.4788
1047	4.33	1.5438
1048	4.27	1.525
1049	4.28	1.4706
1050	4.31	1.5148
1051	4.35	1.5077
1052	4.38	1.5026
1053	4.35	1.4779
1054	4.34	1.4457
1055	4.38	1.438
1056	4.39	1.4152
1057	4.43	1.473
1058	4.39	1.5132
1059	4.4	1.4552
1060	4.43	1.4452
1061	4.44	1.4967
1062	4.37	1.4761
1063	4.33	1.4018
1064	4.29	1.5102
1065	4.29	1.4245
1066	4.3	1.4017
1067	4.29	1.4954
1068	4.32	1.4
1069	4.27	1.3887
1070	4.25	1.4601
1071	4.28	1.4039
1072	4.22	1.4446
1073	4.18	1.4034
1074	4.19	1.4054
1075	4.23	1.3998
1076	4.24	1.4371
1077	3.0752	1.4588
1078	3.0721	1.4243
1079	3.0888	1.4878
1080	3.116	1.4748
1081	3.1488	1.3879
1082	3.1048	1.4151
1083	3.1251	1.3477
1084	3.1299	1.3473
1085	3.0721	1.3378
1086	3.0491	1.2626
1087	3.0136	1.3145
1088	3.0569	1.3055
1089	3.0491	1.3734
1090	3.0794	1.3515
1091	3.0662	1.4019
1092	3.0487	1.4348
1093	3.0205	1.5181
1094	3.0255	1.5284
1095	2.9937	1.4488
1096	3.0499	1.5095
1097	3.03	1.5145
1098	3.0654	1.57
1099	3.0518	1.4802
1100	3.0528	2.077
1101	3.002	1.954
1102	2.9919	1.941
1103	3.0036	1.89
1104	2.9986	1.823
1105	2.9496	1.714
1106	2.9498	1.766
1107	2.9974	1.666
1108	2.9961	1.732
1109	3.0031	1.745
1110	3.02	1.649
1111	2.9929	1.652
1112	3.0122	1.644
1113	3.0435	1.818
1114	3.0438	1.716
1115	3.0334	1.694
1116	2.9827	1.669
1117	2.9336	1.711
1118	2.9196	1.734
1119	2.9344	1.731
1120	2.9755	1.741
1121	2.9543	1.752
1122	3.0135	1.706
1123	3.0364	1.648
1124	3.0298	1.695
1125	3	1.703
1126	3.0237	1.694
1127	3.0399	1.705
1128	3.0846	1.75
1129	3.0928	1.789
1130	3.093	1.788
1131	3.0383	1.7
1132	3.0621	1.699
1133	3.0101	1.76
1134	3.0004	1.719
1135	2.9753	1.781
1136	2.9699	1.809
1137	2.9546	1.723
1138	2.9546	1.728
1139	2.9296	1.703
1140	2.9689	1.829
1141	2.9927	1.826
1142	2.9919	1.751
1143	2.9779	1.658
1144	2.9644	1.829
1145	2.9278	1.746
1146	2.9001	1.806
1147	2.8942	1.944
1148	2.9197	1.871
1149	2.8752	1.808
1150	2.8792	1.645
1151	2.878	1.745
1152	2.8143	1.742
1153	2.8314	1.712
1154	2.8483	1.69
1155	2.921	1.7
1156	2.945	1.723
1157	2.956	1.727
1158	2.9215	1.708
1159	2.8782	1.77
1160	2.8334	1.677
1161	2.8037	1.764
1162	2.8414	1.673
1163	2.8875	1.676
1164	2.8768	1.815
1165	2.8604	1.712
1166	2.9002	1.748
1167	2.914	1.674
1168	2.9035	1.759
1169	2.9147	1.743
1170	2.9132	1.708
1171	2.9194	1.85
1172	2.94	1.754
1173	3.0007	1.702
1174	3.0221	1.734
1175	2.9541	1.7
1176	2.9844	1.784
1177	2.9486	1.885
1178	2.9447	1.81
1179	2.9694	1.755
1180	2.9693	1.811
1181	2.9794	1.783
1182	2.9585	1.63
1183	2.9846	1.76
1184	2.9913	1.712
1185	2.9576	1.665
1186	2.9749	1.636
1187	2.9659	1.732
1188	2.9846	1.755
1189	3.0199	1.747
1190	3.0448	1.778
1191	2.9982	1.839
1192	3.0549	1.73
1193	3.0306	1.731
1194	3.0029	1.615
1195	3.022	1.767
1196	3.0745	1.717
1197	3.0819	1.78
1198	3.0902	1.727
1199	3.061	1.804
1200	3.0534	1.82
1201	3.0621	1.795
1202	3.0388	1.613
1203	3.0969	1.703
1204	3.0805	1.65
1205	3.05	1.824
1206	3.0038	1.758
1207	2.9974	1.753
1208	3.0313	1.78
1209	3.0432	1.765
1210	3.0546	1.812
1211	3.036	1.907
1212	3.0639	1.732
1213	3.1203	1.732
1214	3.0849	1.748
1215	3.0685	1.734
1216	3.0247	1.808
1217	3.055	1.813
1218	3.0778	1.864
1219	3.1074	1.791
1220	3.1191	1.772
1221	3.1144	1.859
1222	3.1214	1.76
1223	3.1144	1.807
1224	3.1279	1.73
1225	3.1271	1.689
1226	3.1237	1.779
1227	3.1083	1.775
1228	3.0932	1.717
1229	3.0879	1.812
1230	3.0796	1.87
1231	3.0577	1.655
1232	3.1084	1.875
1233	3.1115	1.825
1234	3.0976	1.793
1235	3.0911	1.905
1236	3.1087	1.796
1237	3.0978	1.652
1238	3.1013	1.725
1239	3.1497	1.693
1240	3.1394	1.736
1241	3.129	1.742
1242	3.1575	1.778
1243	3.1374	1.74
1244	3.1284	1.884
1245	3.0967	1.693
1246	3.1183	1.774
1247	3.1131	1.821
1248	3.1113	1.809
1249	3.13	1.777
1250	3.0906	1.682
1251	3.0985	1.786
1252	3.1264	1.632
1253	3.1492	1.683
1254	3.1459	1.76
1255	3.1939	1.775
1256	3.186	1.82
1257	3.1922	1.875
1258	3.1823	1.737
1259	3.1571	1.82
1260	3.1674	1.889
1261	3.1896	1.748
1262	3.1633	1.828
1263	3.1237	2.01
1264	3.1241	1.885
1265	3.0912	1.851
1266	3.0754	1.809
1267	3.0297	1.788
1268	3.002	1.805
1269	2.9709	1.899
1270	2.9755	1.837
1271	3.0251	1.894
1272	3.0645	1.946
1273	3.1066	1.935
1274	3.1209	1.786
1275	3.1065	1.751
1276	3.182	1.797
1277	3.1981	1.817
1278	3.2181	1.817
1279	3.2851	1.787
1280	3.2766	1.809
1281	3.2888	1.88
1282	3.297	1.782
1283	3.3116	1.854
1284	3.2687	1.808
1285	3.2732	1.736
1286	3.2709	1.87
1287	3.2505	1.725
1288	3.2772	1.708
1289	3.2338	1.755
1290	3.2362	1.756
1291	3.2273	1.757
1292	3.278	1.724
1293	3.2831	1.695
1294	3.3266	1.696
1295	3.3122	1.663
1296	3.2625	1.642
1297	3.2643	1.631
1298	3.2993	1.767
1299	3.2872	1.783
1300	3.3026	1.749
1301	3.3264	1.747
1302	3.3288	1.695
1303	3.3174	1.85
1304	3.28	1.749
1305	3.3237	1.783
1306	3.3154	1.749
1307	3.3317	1.722
1308	3.3059	1.724
1309	3.3308	1.762
1310	3.3124	1.738
1311	3.3213	1.901
1312	3.3576	1.746
1313	3.3548	1.757
1314	3.31	1.719
1315	3.37	1.739
1316	3.2964	1.774
1317	3.3206	1.803
1318	3.2932	1.734
1319	3.2896	1.742
1320	3.2753	1.767
1321	3.2593	1.738
1322	3.283	1.685
1323	3.2673	1.723
1324	3.2428	1.805
1325	3.2632	1.693
1326	3.267	1.713
1327	3.2518	1.871
1328	3.2394	1.789
1329	3.2327	1.716
1330	3.226	1.772
1331	3.2652	1.718
1332	3.2622	1.648
1333	3.286	1.779
1334	3.2941	1.688
1335	3.2806	1.799
1336	3.2485	1.791
1337	3.2004	1.875
1338	3.1876	1.721
1339	3.2631	1.923
1340	3.2895	1.951
1341	3.2896	1.822
1342	3.2844	1.844
1343	3.2764	1.733
1344	3.3007	1.754
1345	3.3145	1.849
1346	3.3318	1.808
1347	3.3718	1.851
1348	3.377	1.754
1349	3.3245	1.815
1350	3.3542	1.745
1351	3.3569	1.923
1352	3.3499	1.781
1353	3.4023	1.865
1354	3.3957	1.848
1355	3.4362	1.886
1356	3.4067	1.815
1357	3.4014	1.829
1358	3.3865	1.884
1359	3.3913	1.823
1360	3.3834	1.874
1361	3.4285	1.774
1362	3.3515	1.827
1363	3.3326	1.822
1364	3.3457	1.933
1365	3.3221	1.835
1366	3.3282	1.813
1367	3.3162	1.868
1368	3.2887	1.839
1369	3.348	1.821
1370	3.4058	1.835
1371	3.3797	1.773
1372	3.3626	1.752
1373	3.3673	1.831
1374	3.3466	1.767
1375	3.2934	1.78
1376	3.3384	1.775
1377	3.3484	1.827
1378	3.3342	1.887
1379	3.3547	1.819
1380	3.3527	1.839
1381	3.3675	1.74
1382	3.3999	1.858
1383	3.36	1.87
1384	3.3343	1.813
1385	3.3175	1.75
1386	3.3684	1.703
1387	3.3655	1.781
1388	3.4053	1.854
1389	3.4476	1.843
1390	3.3639	1.864
1391	3.4003	1.825
1392	3.4151	1.806
1393	3.4206	1.794
1394	3.4096	1.98
1395	3.3786	1.953
1396	3.3808	1.747
1397	3.3477	1.779
1398	3.3832	1.883
1399	3.4119	1.806
1400	3.3487	1.882
1401	3.4221	1.767
1402	3.4578	1.74
1403	3.4589	1.718
1404	3.4792	1.776
1405	3.4058	1.744
1406	3.4023	1.819
1407	3.4473	1.729
1408	3.5125	1.669
1409	3.5415	1.687
1410	3.5348	1.707
1411	3.4883	1.772
1412	3.5322	1.782
1413	3.5207	1.751
1414	3.4616	1.799
1415	3.4957	1.74
1416	3.5157	1.736
1417	3.5077	1.732
1418	3.4862	1.731
1419	3.4905	1.778
1420	3.4731	1.747
1421	3.4606	1.713
1422	3.4511	1.709
1423	3.4147	1.645
1424	3.4384	1.657
1425	3.4179	1.748
1426	3.4153	1.796
1427	3.41	1.745
1428	3.3963	1.645
1429	3.3977	1.695
1430	3.4371	1.776
1431	3.4706	1.767
1432	3.4364	1.747
1433	3.4052	1.718
1434	3.4228	1.81
1435	3.4696	1.696
1436	3.5104	1.698
1437	3.5091	1.648
1438	3.5229	1.681
1439	3.5433	1.778
1440	3.5724	1.738
1441	3.5943	1.731
1442	3.5882	1.772
1443	3.5417	1.732
1444	3.5355	1.703
1445	3.5667	1.804
1446	3.5792	1.72
1447	3.548	1.699
1448	3.5502	1.772
1449	3.531	1.752
1450	3.5163	1.767
1451	3.5583	1.856
1452	3.5748	1.831
1453	3.5671	1.89
1454	3.5523	1.871
1455	3.5576	1.719
1456	3.6295	1.853
1457	3.6069	1.817
1458	3.5702	1.827
1459	3.5393	1.687
1460	3.5044	1.805
1461	3.4767	1.733
1462	3.4644	1.662
1463	3.4493	1.664
1464	3.4024	1.742
1465	3.4072	1.813
1466	3.4267	1.746
1467	3.4054	1.751
1468	3.4417	1.732
1469	3.4443	1.722
1470	3.3931	1.676
1471	3.4106	1.664
1472	3.4575	1.826
1473	3.4405	1.806
1474	3.4497	1.708
1475	3.4772	1.835
1476	3.4889	1.853
1477	3.5075	1.767
1478	3.491	1.827
1479	3.5014	1.778
1480	3.4995	1.79
1481	3.5318	1.814
1482	3.5283	1.818
1483	3.5306	1.817
1484	3.5265	1.808
1485	3.5065	1.78
1486	3.4597	1.807
1487	3.4812	1.721
1488	3.4988	1.785
1489	3.5501	1.759
1490	3.5763	1.753
1491	3.5664	1.813
1492	3.5584	1.694
1493	3.5431	1.752
1494	3.5823	1.829
1495	3.5407	1.731
1496	3.5694	1.671
1497	3.5861	1.812
1498	3.6408	1.742
1499	3.6677	1.783
1500	3.6755	1.747
1501	3.6829	1.845
1502	3.6714	1.792
1503	3.635	1.857
1504	3.5792	1.815
1505	3.5819	1.904
1506	3.5979	1.687
1507	3.5951	1.726
1508	3.6251	1.883
1509	3.6474	1.698
1510	3.6123	1.933
1511	3.6384	1.681
1512	3.6363	1.934
1513	3.6147	1.821
1514	3.6029	1.882
1515	3.6037	1.677
1516	3.5583	1.845
1517	3.5757	1.76
1518	3.5893	1.937
1519	3.6268	1.712
1520	3.6232	1.784
1521	3.6157	1.937
1522	3.616	1.811
1523	3.6317	1.86
1524	3.6701	1.901
1525	3.6011	1.956
1526	3.6255	1.968
1527	3.6409	1.963
1528	3.6522	1.869
1529	3.6439	1.877
1530	3.6315	1.874
1531	3.581	1.992
1532	3.6286	1.924
1533	3.668	1.792
1534	3.7001	1.827
1535	3.6845	1.906
1536	3.6794	1.854
1537	3.6783	1.743
1538	3.7176	1.787
1539	3.6924	1.832
1540	3.6732	1.772
1541	3.6554	1.77
1542	3.6705	1.857
1543	3.6549	1.837
1544	3.6217	1.664
1545	3.6357	1.648
1546	3.6472	1.678
1547	3.6946	1.765
1548	3.6881	1.767
1549	3.6837	1.762
1550	3.7056	1.841
1551	3.7133	1.751
1552	3.7323	1.733
1553	3.7055	1.796
1554	3.7182	1.788
1555	3.7324	1.767
1556	3.6708	1.76
1557	3.6891	1.67
1558	3.698	1.642
1559	3.6678	1.649
1560	3.6857	1.778
1561	3.6595	1.739
1562	3.6871	1.844
1563	3.6963	1.749
1564	3.6982	1.72
1565	3.6252	1.775
1566	3.6255	1.801
1567	3.6481	1.83
1568	3.6963	1.801
1569	3.6829	1.714
1570	3.6706	1.753
1571	3.6618	1.776
1572	3.6879	1.628
1573	3.7215	1.721
1574	3.7526	1.808
1575	3.7356	1.849
1576	3.715	1.869
1577	3.6924	1.744
1578	3.7141	1.803
1579	3.701	1.778
1580	3.6768	1.802
1581	3.7327	1.797
1582	3.6878	1.741
1583	3.6702	1.877
1584	3.6482	1.864
1585	3.6294	1.754
1586	3.6189	1.729
1587	3.5974	1.786
1588	3.5723	1.893
1589	3.5929	1.756
1590	3.5605	1.737
1591	3.5842	1.841
1592	3.6164	1.847
1593	3.6295	1.76
1594	3.6262	1.815
1595	3.5987	1.766
1596	3.6013	1.833
1597	3.5716	1.897
1598	3.551	1.768
1599	3.5112	1.788
1600	3.5424	1.846
1601	3.523	1.693
1602	3.4867	1.732
1603	3.5273	1.852
1604	3.5434	1.804
1605	3.5883	1.83
1606	3.628	1.711
1607	3.6193	1.77
1608	3.5935	1.68
1609	3.5892	1.709
1610	3.6178	1.723
1611	3.5846	1.788
1612	3.5594	1.755
1613	3.5652	1.746
1614	3.5633	1.874
1615	3.6051	1.746
1616	3.5745	1.752
1617	3.5206	1.782
1618	3.5251	1.88
1619	3.5877	1.923
1620	3.589	1.781
1621	3.5955	1.714
1622	3.6076	1.787
1623	3.5463	1.878
1624	3.4801	1.818
1625	3.5266	1.872
1626	3.5759	1.865
1627	3.5822	1.864
1628	3.6117	1.864
1629	3.5856	1.783
1630	3.6068	1.76
1631	3.6157	1.71
1632	3.5888	1.778
1633	3.6178	1.813
1634	3.6124	1.784
1635	3.6314	1.902
1636	3.6357	1.866
1637	3.6094	1.857
1638	3.6221	1.813
1639	3.632	1.764
1640	3.5953	1.75
1641	3.5622	1.771
1642	3.5836	1.858
1643	3.5764	1.742
1644	3.5794	1.927
1645	3.5622	1.799
1646	3.5594	1.754
1647	3.6139	1.754
1648	3.6469	1.905
1649	3.6515	1.855
1650	3.6232	1.784
1651	3.6376	1.819
1652	3.6321	1.677
1653	3.6666	1.744
1654	3.6965	1.785
1655	3.6745	1.926
1656	3.6932	1.787
1657	3.6559	1.649
1658	3.6524	1.73
1659	3.6273	1.684
1660	3.6258	1.646
1661	3.6014	1.775
1662	3.5701	1.719
1663	3.6154	1.771
1664	3.6178	1.676
1665	3.5813	1.732
1666	3.5457	1.787
1667	3.553	1.7
1668	3.5971	1.729
1669	3.5934	1.768
1670	3.5799	1.624
1671	3.6155	1.822
1672	3.5804	1.749
1673	3.6096	1.741
1674	3.566	1.858
1675	3.5747	1.787
1676	3.5834	1.813
1677	3.5511	1.77
1678	3.5621	1.84
1679	3.5463	1.792
1680	3.562	1.877
1681	3.5799	1.853
1682	3.6062	1.801
1683	3.6432	1.777
1684	3.6318	1.742
1685	3.6425	1.772
1686	3.7433	1.803
1687	3.7458	1.772
1688	3.774	1.883
1689	3.7694	1.779
1690	3.7414	1.737
1691	3.7186	1.917
1692	3.7638	1.85
1693	3.6976	1.751
1694	3.6912	1.704
1695	3.6292	1.684
1696	3.5993	1.941
1697	3.5676	1.736
1698	3.571	1.758
1699	3.571	1.899
1700	3.5474	1.822
1701	3.516	1.682
1702	3.5295	1.758
1703	3.5532	1.696
1704	3.592	1.626
1705	3.585	1.724
1706	3.5454	1.796
1707	3.5982	1.844
1708	3.6247	1.786
1709	3.6434	1.684
1710	3.6251	1.662
1711	3.5925	1.778
1712	3.5833	1.715
1713	3.5952	1.666
1714	3.6073	1.712
1715	3.6189	1.753
1716	3.6177	1.77
1717	3.5976	1.73
1718	3.582	1.587
1719	3.5193	1.781
1720	3.527	1.702
1721	3.5461	1.68
1722	3.5413	1.723
1723	3.5478	1.712
1724	3.556	1.8
1725	3.5849	1.724
1726	3.5641	1.694
1727	3.5705	1.604
1728	3.5121	1.687
1729	3.4936	1.766
1730	3.5289	1.725
1731	3.5264	1.765
1732	3.4922	1.74
1733	3.463	1.698
1734	3.4663	1.729
1735	3.4659	1.697
1736	3.4583	1.762
1737	3.4691	1.775
1738	3.5077	1.698
1739	3.4764	1.754
1740	3.4619	1.743
1741	3.5078	1.724
1742	3.4569	1.702
1743	3.494	1.71
1744	3.5517	1.823
1745	3.5681	1.769
1746	3.6028	1.757
1747	3.5808	1.734
1748	3.5455	1.753
1749	3.5765	1.783
1750	3.6042	1.707
1751	3.5743	1.687
1752	3.5361	1.671
1753	3.4854	1.651
1754	3.4923	1.67
1755	3.5285	1.703
1756	3.5434	1.712
1757	3.5014	1.733
1758	3.5028	1.67
1759	3.5435	1.682
1760	3.5589	1.747
1761	3.599	1.662
1762	3.6202	1.77
1763	3.6056	1.771
1764	3.5772	1.638
1765	3.5643	1.746
1766	3.5444	1.697
1767	3.5483	1.626
1768	3.5824	1.738
1769	3.6129	1.709
1770	3.6728	1.822
1771	3.6824	1.578
1772	3.7254	1.695
1773	3.7412	1.719
1774	3.7177	1.636
1775	3.6989	1.628
1776	3.7032	1.758
1777	3.6541	1.6
1778	3.6461	1.631
1779	3.6917	1.706
1780	3.6761	1.74
1781	3.6555	1.701
1782	3.6939	1.709
1783	3.6733	1.649
1784	3.6706	1.68
1785	3.6876	1.69
1786	3.6843	1.689
1787	3.6713	1.681
1788	3.6657	1.811
1789	3.6627	1.805
1790	3.7527	1.721
1791	3.7773	1.853
1792	3.8028	1.791
1793	3.8335	1.768
1794	3.8186	1.683
1795	3.7995	1.699
1796	3.7591	1.747
1797	3.7489	1.7
1798	3.7578	1.699
1799	3.6735	1.689
1800	3.6557	1.706
1801	3.6456	1.726
1802	3.6089	1.715
1803	3.6287	1.786
1804	3.6765	1.858
1805	3.6903	1.885
1806	3.6997	1.804
1807	3.7417	1.767
1808	3.7633	1.82
1809	3.7535	1.914
1810	3.7481	1.8
1811	3.7061	1.741
1812	3.7158	1.731
1813	3.703	1.765
1814	3.6768	1.796
1815	3.6889	1.777
1816	3.6881	1.735
1817	3.7304	1.832
1818	3.7863	1.814
1819	3.8001	1.773
1820	3.7648	1.829
1821	3.7891	1.882
1822	3.8271	1.815
1823	3.7984	1.748
1824	3.7656	1.705
1825	3.7683	1.779
1826	3.753	1.798
1827	3.7917	1.767
1828	3.7625	1.713
1829	3.7445	1.852
1830	3.7309	1.753
1831	3.7631	1.701
1832	3.7308	1.818
1833	3.7312	1.695
1834	3.6818	1.821
1835	3.6436	1.86
1836	3.6056	1.87
1837	3.6261	1.745
1838	3.6663	1.881
1839	3.6511	1.807
1840	3.6323	1.749
1841	3.6761	1.675
1842	3.6599	1.787
1843	3.6023	1.78
1844	3.554	1.654
1845	3.6174	1.642
1846	3.6374	1.686
1847	3.6253	1.804
1848	3.6629	1.785
1849	3.7061	1.735
1850	3.7154	1.709
1851	3.7057	1.701
1852	3.6516	1.624
1853	3.6242	1.64
1854	3.5793	1.698
1855	3.6012	1.706
1856	3.621	1.605
1857	3.6183	1.714
1858	3.6559	1.755
1859	3.6485	1.693
1860	3.6785	1.648
1861	3.7212	1.648
1862	3.7371	1.82
1863	3.7273	1.689
1864	3.677	1.673
1865	3.6459	1.687
1866	3.6309	1.741
1867	3.6217	1.728
1868	3.6822	1.716
1869	3.6691	1.785
1870	3.6899	1.773
1871	3.6514	1.794
1872	3.6625	1.799
1873	3.7017	1.956
1874	3.7069	1.884
1875	3.7518	1.753
1876	3.7638	1.72
1877	3.7558	1.736
1878	3.7304	1.8
1879	3.7085	1.696
1880	3.6863	1.775
1881	3.688	1.865
1882	3.6792	1.652
1883	3.6406	1.835
1884	3.6426	1.648
1885	3.6671	1.761
1886	3.656	1.745
1887	3.6322	1.678
1888	3.622	1.739
1889	3.6149	1.701
1890	3.6191	1.746
1891	3.6307	1.568
1892	3.6236	1.681
1893	3.6682	1.689
1894	3.6975	1.662
1895	3.7019	1.662
1896	3.713	1.743
1897	3.7112	1.874
1898	3.6848	1.818
1899	3.6549	1.75
1900	3.5989	1.703
1901	3.6731	1.676
1902	3.7036	1.81
1903	3.7317	1.744
1904	3.7151	1.721
1905	3.7117	1.661
1906	3.7236	1.651
1907	3.7768	1.694
1908	3.774	1.736
1909	3.753	1.83
1910	3.7559	1.786
1911	3.7765	1.858
1912	3.8059	1.793
1913	3.8362	1.88
1914	3.8094	1.878
1915	3.8563	1.786
1916	3.8508	1.867
1917	3.8606	1.949
1918	3.895	1.84
1919	3.8468	1.805
1920	3.7774	1.827
1921	3.7818	1.768
1922	3.8139	1.871
1923	3.7609	1.792
1924	3.7919	1.836
1925	3.7846	1.791
1926	3.7573	1.899
1927	3.7716	1.818
1928	3.7051	1.728
1929	3.7167	1.71
1930	3.7004	1.709
1931	3.676	1.617
1932	3.6875	1.567
1933	3.7437	1.573
1934	3.7032	1.584
1935	3.6466	1.651
1936	3.6217	1.611
1937	3.648	1.74
1938	3.6484	1.789
1939	3.6608	1.681
1940	3.6436	1.642
1941	3.6821	1.634
1942	3.6918	1.764
1943	3.7168	1.659
1944	3.6925	1.665
1945	3.6515	1.819
1946	3.7124	1.62
1947	3.6886	1.69
1948	3.6873	1.732
1949	3.6872	1.667
1950	3.6869	1.629
1951	3.6995	1.661
1952	3.6881	1.641
1953	3.6691	1.696
1954	3.7307	1.644
1955	3.7258	1.665
1956	3.7359	1.709
1957	3.7042	1.645
1958	3.6478	1.626
1959	3.6928	1.751
1960	3.6662	1.642
1961	3.6412	1.655
1962	3.6323	1.638
1963	3.6356	1.682
1964	3.6302	1.642
1965	3.6314	1.689
1966	3.6124	1.649
1967	3.5331	1.711
1968	3.5269	1.703
1969	3.54	1.624
1970	3.5287	1.822
1971	3.537	1.634
1972	3.5577	1.846
1973	3.5612	1.771
1974	3.6092	1.61
1975	3.6212	1.714
1976	3.6092	1.689
1977	3.5872	1.724
1978	3.5714	1.63
1979	3.5937	1.687
1980	3.6233	1.707
1981	3.7064	1.617
1982	3.6709	1.682
1983	3.6192	1.777
1984	3.6075	1.69
1985	3.6155	1.664
1986	3.5898	1.701
1987	3.5932	1.674
1988	3.5869	1.728
1989	3.5744	1.754
1990	3.5655	1.719
1991	3.6123	1.831
1992	3.6143	1.648
1993	3.6057	1.72
1994	3.5613	1.712
1995	3.5298	1.663
1996	3.5765	1.723
1997	3.6162	1.695
1998	3.5907	1.744
1999	3.6425	1.718
[truncated: 4,113 more rows]
