# Supplementary material for: The impact of curcumin derived polyphenols on the structure and flexibility COVID-19 main protease binding pocket: a molecular dynamics simulation study
Source: PeerJ. 2021 Jul 19;9:e11590. doi: 10.7717/peerj.11590 (PMC8297469; doi:10.7717/peerj.11590)
Supplement: Supplemental Information 8 [file peerj-09-11590-s008.csv]

Cluster ClusterRank deltaG deltaGelec deltaGvdw deltaGligsolvnonpol deltaGligsolvpol deltaGprotsolvnonpol deltaGprotsolvpol deltaGcompsolvnonpol deltaGcompsolvpol extraFull surfFull solvFull IntraFull InterFull FullFitness SimpleFitness Energy
0 0 -8.22554 0.0 -51.0922 8.1387 -16.2354 223.577 -1450.63 221.735 -1441.67 0.0 221.735 -1441.67 44.4402 -51.0922 -1226.587 16.5163 16.5163
0 1 -8.313377 0.0 -48.1649 7.96068 -12.9267 223.577 -1450.63 221.776 -1444.66 0.0 221.776 -1444.66 47.3185 -48.1649 -1223.7305 19.6827 19.6827
0 2 -8.269281 0.0 -50.079 8.38513 -15.2726 223.577 -1450.63 221.905 -1442.87 0.0 221.905 -1442.87 49.013 -50.079 -1222.031 20.9593 20.9593
0 3 -7.468008 0.0 -37.53 8.0982 -13.17 223.577 -1450.63 222.05 -1447.74 0.0 222.05 -1447.74 49.3169 -37.53 -1213.9031 26.9878 26.9878
1 0 -7.740521 0.0 -44.8653 7.82071 -15.3212 223.577 -1450.63 222.707 -1444.45 0.0 222.707 -1444.45 40.3119 -44.8653 -1226.2963 16.3528 16.3528
1 1 -7.740521 0.0 -44.8653 7.82071 -15.3212 223.577 -1450.63 222.707 -1444.45 0.0 222.707 -1444.45 40.3119 -44.8653 -1226.2963 16.3528 16.3528
1 2 -7.744551 0.0 -45.0966 7.82656 -15.3559 223.577 -1450.63 222.795 -1444.32 0.0 222.795 -1444.32 40.4276 -45.0966 -1226.1938 16.4048 16.4048
1 3 -7.7484455 0.0 -45.1891 7.82589 -15.3681 223.577 -1450.63 222.799 -1444.26 0.0 222.799 -1444.26 40.4632 -45.1891 -1226.187 16.4159 16.4159
1 4 -7.6422925 0.0 -42.5118 7.96338 -15.1714 223.577 -1450.63 222.356 -1445.57 0.0 222.356 -1445.57 47.0719 -42.5118 -1218.6539 25.9878 25.9878
1 5 -7.6422925 0.0 -42.5118 7.96338 -15.1714 223.577 -1450.63 222.356 -1445.57 0.0 222.356 -1445.57 47.0719 -42.5118 -1218.6539 25.9878 25.9878
1 6 -7.4515233 0.0 -41.0132 7.96656 -15.7833 223.577 -1450.63 222.339 -1445.35 0.0 222.339 -1445.35 45.6861 -41.0132 -1218.3381 25.2357 25.2357
1 7 -7.6187263 0.0 -42.0376 8.0154 -15.2557 223.577 -1450.63 222.329 -1445.88 0.0 222.329 -1445.88 48.4105 -42.0376 -1217.1781 27.4659 27.4659
2 0 -8.36864 0.0 -51.985 8.26224 -17.1085 223.577 -1450.63 221.683 -1443.23 0.0 221.683 -1443.23 47.2742 -51.985 -1226.2578 16.586 16.586
2 1 -8.36864 0.0 -51.985 8.26224 -17.1085 223.577 -1450.63 221.683 -1443.23 0.0 221.683 -1443.23 47.2742 -51.985 -1226.2578 16.586 16.586
2 2 -8.36864 0.0 -51.985 8.26224 -17.1085 223.577 -1450.63 221.683 -1443.23 0.0 221.683 -1443.23 47.2742 -51.985 -1226.2578 16.586 16.586
2 3 -8.307609 0.0 -50.5404 8.23847 -16.4389 223.577 -1450.63 221.597 -1443.7 0.0 221.597 -1443.7 48.7464 -50.5404 -1223.8969 19.4084 19.4084
2 4 -8.307609 0.0 -50.5404 8.23847 -16.4389 223.577 -1450.63 221.597 -1443.7 0.0 221.597 -1443.7 48.7464 -50.5404 -1223.8969 19.4084 19.4084
2 5 -8.307609 0.0 -50.5404 8.23847 -16.4389 223.577 -1450.63 221.597 -1443.7 0.0 221.597 -1443.7 48.7464 -50.5404 -1223.8969 19.4084 19.4084
2 6 -8.307609 0.0 -50.5404 8.23847 -16.4389 223.577 -1450.63 221.597 -1443.7 0.0 221.597 -1443.7 48.7464 -50.5404 -1223.8969 19.4084 19.4084
2 7 -8.306393 0.0 -50.5065 8.23947 -16.4395 223.577 -1450.63 221.596 -1443.73 0.0 221.596 -1443.73 48.7659 -50.5065 -1223.8746 19.4035 19.4035
3 0 -8.044551 0.0 -47.2216 8.07645 -14.8632 223.577 -1450.63 221.03 -1442.33 0.0 221.03 -1442.33 42.2876 -47.2216 -1226.2339 17.2724 17.2724
3 1 -7.0970488 0.0 -33.2871 7.82569 -13.8336 223.577 -1450.63 221.583 -1448.6 0.0 221.583 -1448.6 44.8412 -33.2871 -1215.4629 25.6109 25.6109
3 2 -7.5379925 0.0 -41.2572 8.13672 -14.8078 223.577 -1450.63 221.558 -1443.94 0.0 221.558 -1443.94 48.3279 -41.2572 -1215.3113 24.3046 24.3046
3 3 -6.8367476 0.0 -29.9587 8.04491 -16.97 223.577 -1450.63 221.7 -1452.47 0.0 221.7 -1452.47 47.5774 -29.9587 -1213.1514 26.2169 26.2169
3 4 -6.8141613 0.0 -29.9552 8.07741 -16.996 223.577 -1450.63 221.841 -1452.3 0.0 221.841 -1452.3 47.6656 -29.9552 -1212.7485 25.6021 25.6021
3 5 -7.250454 0.0 -35.7281 8.394 -14.7576 223.577 -1450.63 221.519 -1447.28 0.0 221.519 -1447.28 51.8298 -35.7281 -1209.6593 33.323 33.323
3 6 -7.2014885 0.0 -35.1619 8.3426 -14.4717 223.577 -1450.63 221.481 -1447.09 0.0 221.481 -1447.09 51.7949 -35.1619 -1208.976 32.8975 32.8975
3 7 -7.106493 0.0 -36.1084 8.07767 -18.6523 223.577 -1450.63 221.342 -1448.45 0.0 221.342 -1448.45 55.3212 -36.1084 -1207.8951 30.4321 30.4321
4 0 -7.95679 0.0 -47.5754 7.58869 -14.7307 223.577 -1450.63 221.586 -1441.83 0.0 221.586 -1441.83 42.5551 -47.5754 -1225.2642 13.1539 13.1539
4 1 -7.8577857 0.0 -47.1651 7.64504 -14.748 223.577 -1450.63 221.614 -1440.82 0.0 221.614 -1440.82 44.0376 -47.1651 -1222.3334 16.7553 16.7553
4 2 -7.4221773 0.0 -37.5334 7.895 -15.2216 223.577 -1450.63 221.305 -1448.2 0.0 221.305 -1448.2 42.4278 -37.5334 -1222.0005 16.7934 16.7934
4 3 -7.5680943 0.0 -41.673 8.00256 -16.3189 223.577 -1450.63 221.676 -1445.69 0.0 221.676 -1445.69 43.7526 -41.673 -1221.9343 15.4324 15.4324
4 4 -7.975686 0.0 -43.8782 8.24885 -15.1705 223.577 -1450.63 221.597 -1447.29 0.0 221.597 -1447.29 49.3924 -43.8782 -1220.1788 18.1883 18.1883
4 5 -7.3571253 0.0 -37.9014 7.87367 -15.3785 223.577 -1450.63 221.578 -1447.18 0.0 221.578 -1447.18 43.9821 -37.9014 -1219.5214 18.9767 18.9767
4 6 -7.6632795 0.0 -42.2447 7.91102 -16.5547 223.577 -1450.63 221.515 -1446.49 0.0 221.515 -1446.49 53.9077 -42.2447 -1213.312 24.921 24.921
5 0 -8.202255 0.0 -47.1953 8.21744 -13.7897 223.577 -1450.63 223.258 -1447.1 0.0 223.258 -1447.1 45.9361 -47.1953 -1225.1011 20.3247 20.3247
5 1 -8.13661 0.0 -46.4546 8.26726 -13.9729 223.577 -1450.63 223.259 -1447.28 0.0 223.259 -1447.28 45.9084 -46.4546 -1224.5671 20.5636 20.5636
5 2 -7.641334 0.0 -43.7454 8.71018 -15.3943 223.577 -1450.63 222.695 -1443.24 0.0 222.695 -1443.24 45.6717 -43.7454 -1218.6187 23.7211 23.7211
5 3 -7.5981946 0.0 -43.1673 8.64759 -15.6099 223.577 -1450.63 222.759 -1443.84 0.0 222.759 -1443.84 46.7207 -43.1673 -1217.5276 24.5524 24.5524
5 4 -7.421639 0.0 -41.1714 8.74133 -15.4839 223.577 -1450.63 222.63 -1443.57 0.0 222.63 -1443.57 46.8989 -41.1714 -1215.2124 27.2154 27.2154
6 0 -7.612639 0.0 -41.1354 8.05377 -16.2158 223.577 -1450.63 222.047 -1447.64 0.0 222.047 -1447.64 41.8384 -41.1354 -1224.89 16.5103 16.5103
6 1 -7.7392607 0.0 -43.1366 8.1434 -15.6738 223.577 -1450.63 221.882 -1445.68 0.0 221.882 -1445.68 42.5445 -43.1366 -1224.3903 16.269 16.269
6 2 -7.3437696 0.0 -37.6875 8.03021 -17.3189 223.577 -1450.63 222.095 -1449.79 0.0 222.095 -1449.79 42.6085 -37.6875 -1222.774 18.6016 18.6016
7 0 -7.781127 0.0 -42.5941 7.99104 -14.3965 223.577 -1450.63 221.862 -1446.13 0.0 221.862 -1446.13 42.0884 -42.5941 -1224.7737 16.1199 16.1199
7 1 -7.781127 0.0 -42.5941 7.99104 -14.3965 223.577 -1450.63 221.862 -1446.13 0.0 221.862 -1446.13 42.0884 -42.5941 -1224.7737 16.1199 16.1199
7 2 -7.781127 0.0 -42.5941 7.99104 -14.3965 223.577 -1450.63 221.862 -1446.13 0.0 221.862 -1446.13 42.0884 -42.5941 -1224.7737 16.1199 16.1199
7 3 -7.7821164 0.0 -42.6235 7.98872 -14.3999 223.577 -1450.63 221.857 -1446.1 0.0 221.857 -1446.1 42.0978 -42.6235 -1224.7688 16.1214 16.1214
7 4 -7.7763815 0.0 -42.5043 7.99411 -14.3991 223.577 -1450.63 221.869 -1446.2 0.0 221.869 -1446.2 42.0668 -42.5043 -1224.7684 16.1222 16.1222
7 5 -7.7763815 0.0 -42.5043 7.99411 -14.3991 223.577 -1450.63 221.869 -1446.2 0.0 221.869 -1446.2 42.0668 -42.5043 -1224.7684 16.1222 16.1222
7 6 -7.7763815 0.0 -42.5043 7.99411 -14.3991 223.577 -1450.63 221.869 -1446.2 0.0 221.869 -1446.2 42.0668 -42.5043 -1224.7684 16.1222 16.1222
7 7 -7.7763815 0.0 -42.5043 7.99411 -14.3991 223.577 -1450.63 221.869 -1446.2 0.0 221.869 -1446.2 42.0668 -42.5043 -1224.7684 16.1222 16.1222
8 0 -7.2305326 0.0 -31.7397 7.90053 -15.1138 223.577 -1450.63 221.921 -1454.86 0.0 221.921 -1454.86 40.3761 -31.7397 -1224.3026 20.5846 20.5846
8 1 -7.2305326 0.0 -31.7397 7.90053 -15.1138 223.577 -1450.63 221.921 -1454.86 0.0 221.921 -1454.86 40.3761 -31.7397 -1224.3026 20.5846 20.5846
8 2 -7.229453 0.0 -31.7512 7.90071 -15.0689 223.577 -1450.63 221.902 -1454.75 0.0 221.902 -1454.75 40.5384 -31.7512 -1224.0608 20.5532 20.5532
8 3 -7.229453 0.0 -31.7512 7.90071 -15.0689 223.577 -1450.63 221.902 -1454.75 0.0 221.902 -1454.75 40.5384 -31.7512 -1224.0608 20.5532 20.5532
8 4 -7.229453 0.0 -31.7512 7.90071 -15.0689 223.577 -1450.63 221.902 -1454.75 0.0 221.902 -1454.75 40.5384 -31.7512 -1224.0608 20.5532 20.5532
8 5 -7.230065 0.0 -31.7809 7.89849 -15.0667 223.577 -1450.63 221.905 -1454.72 0.0 221.905 -1454.72 40.5635 -31.7809 -1224.0323 20.5585 20.5585
8 6 -7.230065 0.0 -31.7809 7.89849 -15.0667 223.577 -1450.63 221.905 -1454.72 0.0 221.905 -1454.72 40.5635 -31.7809 -1224.0323 20.5585 20.5585
8 7 -7.230065 0.0 -31.7809 7.89849 -15.0667 223.577 -1450.63 221.905 -1454.72 0.0 221.905 -1454.72 40.5635 -31.7809 -1224.0323 20.5585 20.5585
9 0 -8.024946 0.0 -46.0647 7.80454 -15.8447 223.577 -1450.63 221.386 -1445.75 0.0 221.386 -1445.75 46.2053 -46.0647 -1224.2234 15.6336 15.6336
9 1 -8.024946 0.0 -46.0647 7.80454 -15.8447 223.577 -1450.63 221.386 -1445.75 0.0 221.386 -1445.75 46.2053 -46.0647 -1224.2234 15.6336 15.6336
9 2 -8.024946 0.0 -46.0647 7.80454 -15.8447 223.577 -1450.63 221.386 -1445.75 0.0 221.386 -1445.75 46.2053 -46.0647 -1224.2234 15.6336 15.6336
9 3 -8.022502 0.0 -46.0374 7.80789 -15.8561 223.577 -1450.63 221.387 -1445.76 0.0 221.387 -1445.76 46.2095 -46.0374 -1224.2009 15.637 15.637
9 4 -8.022502 0.0 -46.0374 7.80789 -15.8561 223.577 -1450.63 221.387 -1445.76 0.0 221.387 -1445.76 46.2095 -46.0374 -1224.2009 15.637 15.637
9 5 -8.022502 0.0 -46.0374 7.80789 -15.8561 223.577 -1450.63 221.387 -1445.76 0.0 221.387 -1445.76 46.2095 -46.0374 -1224.2009 15.637 15.637
9 6 -8.0400715 0.0 -48.6177 7.80088 -18.2498 223.577 -1450.63 221.372 -1444.44 0.0 221.372 -1444.44 48.9862 -48.6177 -1222.6995 16.3571 16.3571
9 7 -8.0400715 0.0 -48.6177 7.80088 -18.2498 223.577 -1450.63 221.372 -1444.44 0.0 221.372 -1444.44 48.9862 -48.6177 -1222.6995 16.3571 16.3571
10 0 -7.8115654 0.0 -45.4508 7.85332 -15.8093 223.577 -1450.63 221.702 -1443.59 0.0 221.702 -1443.59 43.336 -45.4508 -1224.0027 14.3166 14.3166
10 1 -7.596934 0.0 -41.6542 8.05022 -14.5058 223.577 -1450.63 221.842 -1444.56 0.0 221.842 -1444.56 47.2471 -41.6542 -1217.1251 20.2838 20.2838
10 2 -7.2886367 0.0 -37.0205 7.66661 -15.9501 223.577 -1450.63 221.627 -1448.39 0.0 221.627 -1448.39 46.7184 -37.0205 -1217.0652 19.4552 19.4552
10 3 -7.633697 0.0 -40.1126 8.45313 -14.4495 223.577 -1450.63 221.839 -1446.86 0.0 221.839 -1446.86 51.9574 -40.1126 -1213.1761 25.4712 25.4712
10 4 -7.4362826 0.0 -39.0331 7.95455 -15.2098 223.577 -1450.63 221.513 -1446.33 0.0 221.513 -1446.33 53.9395 -39.0331 -1209.9106 28.5835 28.5835
10 5 -7.3807163 0.0 -38.3632 7.90415 -15.2059 223.577 -1450.63 221.525 -1446.55 0.0 221.525 -1446.55 53.6575 -38.3632 -1209.7307 28.7436 28.7436
10 6 -7.050604 0.0 -32.9556 7.85529 -13.0379 223.577 -1450.63 221.407 -1447.24 0.0 221.407 -1447.24 49.4616 -32.9556 -1209.327 28.9274 28.9274
11 0 -7.3485713 0.0 -37.1302 8.04875 -15.7645 223.577 -1450.63 222.621 -1449.96 0.0 222.621 -1449.96 40.5866 -37.1302 -1223.8826 19.3127 19.3127
11 1 -7.352155 0.0 -37.1699 8.05149 -15.7862 223.577 -1450.63 222.618 -1449.97 0.0 222.618 -1449.97 40.6406 -37.1699 -1223.8812 19.2854 19.2854
11 2 -7.347285 0.0 -37.1462 8.05722 -15.7688 223.577 -1450.63 222.624 -1449.91 0.0 222.624 -1449.91 40.6118 -37.1462 -1223.8204 19.2891 19.2891
11 3 -7.0317492 0.0 -29.9206 8.13425 -15.3175 223.577 -1450.63 222.661 -1455.41 0.0 222.661 -1455.41 40.4486 -29.9206 -1222.2211 22.0782 22.0782
11 4 -7.3297467 0.0 -36.3988 8.39561 -14.987 223.577 -1450.63 222.518 -1449.31 0.0 222.518 -1449.31 44.062 -36.3988 -1219.1289 27.3696 27.3696
11 5 -7.3341317 0.0 -36.5458 8.39114 -14.9696 223.577 -1450.63 222.496 -1449.11 0.0 222.496 -1449.11 44.1049 -36.5458 -1219.0549 27.3665 27.3665
11 6 -7.3385377 0.0 -36.6083 8.38447 -15.0018 223.577 -1450.63 222.465 -1449.08 0.0 222.465 -1449.08 44.2025 -36.6083 -1219.0208 27.3933 27.3933
11 7 -6.879947 0.0 -33.5643 8.10975 -18.1004 223.577 -1450.63 222.604 -1450.03 0.0 222.604 -1450.03 44.6355 -33.5643 -1216.3549 24.3104 24.3104
12 0 -7.2938223 0.0 -35.353 7.95695 -14.9837 223.577 -1450.63 221.713 -1449.77 0.0 221.713 -1449.77 39.9941 -35.353 -1223.4159 19.3033 19.3033
12 1 -7.2938223 0.0 -35.353 7.95695 -14.9837 223.577 -1450.63 221.713 -1449.77 0.0 221.713 -1449.77 39.9941 -35.353 -1223.4159 19.3033 19.3033
12 2 -7.2938223 0.0 -35.353 7.95695 -14.9837 223.577 -1450.63 221.713 -1449.77 0.0 221.713 -1449.77 39.9941 -35.353 -1223.4159 19.3033 19.3033
12 3 -7.249759 0.0 -34.4209 7.96022 -15.121 223.577 -1450.63 221.711 -1450.62 0.0 221.711 -1450.62 40.1503 -34.4209 -1223.1797 19.333 19.333
12 4 -7.249759 0.0 -34.4209 7.96022 -15.121 223.577 -1450.63 221.711 -1450.62 0.0 221.711 -1450.62 40.1503 -34.4209 -1223.1797 19.333 19.333
12 5 -7.2229652 0.0 -34.1636 7.95653 -15.4023 223.577 -1450.63 221.713 -1450.87 0.0 221.713 -1450.87 40.6301 -34.1636 -1222.6904 19.5029 19.5029
12 6 -7.2229652 0.0 -34.1636 7.95653 -15.4023 223.577 -1450.63 221.713 -1450.87 0.0 221.713 -1450.87 40.6301 -34.1636 -1222.6904 19.5029 19.5029
12 7 -7.2229652 0.0 -34.1636 7.95653 -15.4023 223.577 -1450.63 221.713 -1450.87 0.0 221.713 -1450.87 40.6301 -34.1636 -1222.6904 19.5029 19.5029
13 0 -7.4210443 0.0 -38.3842 8.17042 -15.1094 223.577 -1450.63 222.16 -1447.65 0.0 222.16 -1447.65 40.507 -38.3842 -1223.3672 21.3151 21.3151
13 1 -7.4210443 0.0 -38.3842 8.17042 -15.1094 223.577 -1450.63 222.16 -1447.65 0.0 222.16 -1447.65 40.507 -38.3842 -1223.3672 21.3151 21.3151
13 2 -7.4210443 0.0 -38.3842 8.17042 -15.1094 223.577 -1450.63 222.16 -1447.65 0.0 222.16 -1447.65 40.507 -38.3842 -1223.3672 21.3151 21.3151
13 3 -7.419568 0.0 -38.3858 8.16975 -15.1296 223.577 -1450.63 222.157 -1447.64 0.0 222.157 -1447.64 40.527 -38.3858 -1223.3418 21.2924 21.2924
13 4 -7.419568 0.0 -38.3858 8.16975 -15.1296 223.577 -1450.63 222.157 -1447.64 0.0 222.157 -1447.64 40.527 -38.3858 -1223.3418 21.2924 21.2924
13 5 -7.419568 0.0 -38.3858 8.16975 -15.1296 223.577 -1450.63 222.157 -1447.64 0.0 222.157 -1447.64 40.527 -38.3858 -1223.3418 21.2924 21.2924
13 6 -7.4188085 0.0 -38.3947 8.16593 -15.1637 223.577 -1450.63 222.161 -1447.66 0.0 222.161 -1447.66 40.5691 -38.3947 -1223.3246 21.2976 21.2976
13 7 -7.4188085 0.0 -38.3947 8.16593 -15.1637 223.577 -1450.63 222.161 -1447.66 0.0 222.161 -1447.66 40.5691 -38.3947 -1223.3246 21.2976 21.2976
14 0 -7.4163566 0.0 -39.3637 8.05557 -14.7012 223.577 -1450.63 222.025 -1445.62 0.0 222.025 -1445.62 39.8471 -39.3637 -1223.1116 19.4988 19.4988
14 1 -7.4301033 0.0 -39.2386 8.13137 -14.597 223.577 -1450.63 221.956 -1445.71 0.0 221.956 -1445.71 40.7724 -39.2386 -1222.2202 20.2779 20.2779
14 2 -7.5328918 0.0 -41.8132 8.03803 -14.4565 223.577 -1450.63 221.889 -1443.31 0.0 221.889 -1443.31 41.1453 -41.8132 -1222.0889 20.8333 20.8333
14 3 -7.340097 0.0 -38.8916 8.10855 -14.391 223.577 -1450.63 222.121 -1444.86 0.0 222.121 -1444.86 48.2943 -38.8916 -1213.3363 27.3969 27.3969
14 4 -7.360578 0.0 -39.2305 8.06969 -14.468 223.577 -1450.63 222.103 -1444.78 0.0 222.103 -1444.78 48.8228 -39.2305 -1213.0847 27.585 27.585
14 5 -7.360578 0.0 -39.2305 8.06969 -14.468 223.577 -1450.63 222.103 -1444.78 0.0 222.103 -1444.78 48.8228 -39.2305 -1213.0847 27.585 27.585
14 6 -7.360578 0.0 -39.2305 8.06969 -14.468 223.577 -1450.63 222.103 -1444.78 0.0 222.103 -1444.78 48.8228 -39.2305 -1213.0847 27.585 27.585
14 7 -7.283538 0.0 -37.9371 8.15419 -14.4307 223.577 -1450.63 222.166 -1445.45 0.0 222.166 -1445.45 48.4518 -37.9371 -1212.7693 28.1953 28.1953
15 0 -7.4765177 0.0 -39.1471 8.04181 -14.2504 223.577 -1450.63 221.625 -1445.89 0.0 221.625 -1445.89 40.4351 -39.1471 -1222.977 16.9399 16.9399
15 1 -7.4798255 0.0 -39.2231 8.04686 -14.2545 223.577 -1450.63 221.649 -1445.86 0.0 221.649 -1445.86 40.6089 -39.2231 -1222.8252 16.9814 16.9814
15 2 -7.4851832 0.0 -39.3487 8.053 -14.2621 223.577 -1450.63 221.661 -1445.77 0.0 221.661 -1445.77 40.859 -39.3487 -1222.5988 17.153 17.153
15 3 -7.508234 0.0 -40.3444 7.82543 -12.9862 223.577 -1450.63 221.924 -1444.09 0.0 221.924 -1444.09 43.9647 -40.3444 -1218.5458 21.3507 21.3507
15 4 -7.4860244 0.0 -40.0661 7.83363 -12.996 223.577 -1450.63 221.947 -1444.19 0.0 221.947 -1444.19 43.795 -40.0661 -1218.514 21.3847 21.3847
15 5 -7.421574 0.0 -39.3591 7.87401 -12.9458 223.577 -1450.63 222.033 -1444.25 0.0 222.033 -1444.25 43.8139 -39.3591 -1217.7622 21.8811 21.8811
15 6 -7.4607697 0.0 -37.1913 8.26543 -14.2883 223.577 -1450.63 221.885 -1448.75 0.0 221.885 -1448.75 52.5073 -37.1913 -1211.549 29.819 29.819
15 7 -7.3399363 0.0 -36.2042 8.18701 -14.7617 223.577 -1450.63 221.687 -1448.59 0.0 221.687 -1448.59 55.1034 -36.2042 -1208.0038 32.556 32.556
16 0 -7.7470694 0.0 -44.1553 8.12624 -14.8612 223.577 -1450.63 221.47 -1442.81 0.0 221.47 -1442.81 42.6024 -44.1553 -1222.893 19.3536 19.3536
16 1 -7.5391293 0.0 -42.0225 7.90121 -15.2366 223.577 -1450.63 221.559 -1443.57 0.0 221.559 -1443.57 45.3706 -42.0225 -1218.6628 21.4723 21.4723
16 2 -7.623876 0.0 -44.757 8.06097 -15.6489 223.577 -1450.63 221.654 -1441.04 0.0 221.654 -1441.04 47.642 -44.757 -1216.501 23.2152 23.2152
16 3 -7.217088 0.0 -37.9734 7.95034 -14.7894 223.577 -1450.63 221.589 -1444.09 0.0 221.589 -1444.09 45.1716 -37.9734 -1215.3027 23.8854 23.8854
16 4 -7.2565856 0.0 -39.0413 8.02464 -15.4101 223.577 -1450.63 221.317 -1443.17 0.0 221.317 -1443.17 51.4856 -39.0413 -1209.4087 30.3361 30.3361
16 5 -7.081902 0.0 -35.1232 7.92839 -16.3837 223.577 -1450.63 221.851 -1448.32 0.0 221.851 -1448.32 52.7953 -35.1232 -1208.7969 30.6602 30.6602
16 6 -7.0475435 0.0 -34.6123 7.93016 -16.4052 223.577 -1450.63 221.937 -1448.7 0.0 221.937 -1448.7 52.6278 -34.6123 -1208.7474 30.6989 30.6989
17 0 -7.708191 0.0 -42.7524 8.30594 -13.5925 223.577 -1450.63 221.692 -1443.14 0.0 221.692 -1443.14 41.4519 -42.7524 -1222.7485 19.6281 19.6281
17 1 -7.708191 0.0 -42.7524 8.30594 -13.5925 223.577 -1450.63 221.692 -1443.14 0.0 221.692 -1443.14 41.4519 -42.7524 -1222.7485 19.6281 19.6281
17 2 -7.514034 0.0 -39.5068 8.54514 -15.0477 223.577 -1450.63 222.022 -1446.58 0.0 222.022 -1446.58 41.749 -39.5068 -1222.3158 21.8655 21.8655
17 3 -7.7022233 0.0 -42.4031 8.32622 -13.4028 223.577 -1450.63 221.717 -1443.4 0.0 221.717 -1443.4 41.8486 -42.4031 -1222.2374 20.0075 20.0075
17 4 -7.7022233 0.0 -42.4031 8.32622 -13.4028 223.577 -1450.63 221.717 -1443.4 0.0 221.717 -1443.4 41.8486 -42.4031 -1222.2374 20.0075 20.0075
17 5 -7.491821 0.0 -38.9941 8.54501 -15.041 223.577 -1450.63 222.033 -1447.02 0.0 222.033 -1447.02 41.9639 -38.9941 -1222.0172 22.1231 22.1231
17 6 -7.439301 0.0 -38.2945 8.51283 -15.0566 223.577 -1450.63 222.021 -1447.29 0.0 222.021 -1447.29 42.0496 -38.2945 -1221.5139 22.4684 22.4684
17 7 -7.559831 0.0 -40.8596 8.48819 -13.4698 223.577 -1450.63 221.752 -1443.33 0.0 221.752 -1443.33 43.1167 -40.8596 -1219.3209 22.6231 22.6231
18 0 -7.8360415 0.0 -44.1324 8.17431 -16.205 223.577 -1450.63 221.005 -1444.85 0.0 221.005 -1444.85 45.6727 -44.1324 -1222.3047 19.9442 19.9442
18 1 -7.835203 0.0 -43.9449 8.19012 -16.1472 223.577 -1450.63 221.009 -1445.05 0.0 221.009 -1445.05 45.7771 -43.9449 -1222.2089 19.8779 19.8779
18 2 -7.6234026 0.0 -41.4112 8.0119 -16.3437 223.577 -1450.63 221.004 -1445.97 0.0 221.004 -1445.97 50.2678 -41.4112 -1216.1094 25.6791 25.6791
18 3 -7.389077 0.0 -37.0059 8.05058 -14.3924 223.577 -1450.63 221.276 -1447.36 0.0 221.276 -1447.36 53.0904 -37.0059 -1209.9995 33.0125 33.0125
19 0 -7.1460004 0.0 -32.3974 8.05127 -14.6405 223.577 -1450.63 221.445 -1451.02 0.0 221.445 -1451.02 39.7642 -32.3974 -1222.2083 22.7481 22.7481
19 1 -7.1460004 0.0 -32.3974 8.05127 -14.6405 223.577 -1450.63 221.445 -1451.02 0.0 221.445 -1451.02 39.7642 -32.3974 -1222.2083 22.7481 22.7481
19 2 -7.1460004 0.0 -32.3974 8.05127 -14.6405 223.577 -1450.63 221.445 -1451.02 0.0 221.445 -1451.02 39.7642 -32.3974 -1222.2083 22.7481 22.7481
19 3 -7.1628485 0.0 -32.1122 8.10767 -14.5136 223.577 -1450.63 221.379 -1451.42 0.0 221.379 -1451.42 40.0477 -32.1122 -1222.1055 21.6977 21.6977
19 4 -7.1628485 0.0 -32.1122 8.10767 -14.5136 223.577 -1450.63 221.379 -1451.42 0.0 221.379 -1451.42 40.0477 -32.1122 -1222.1055 21.6977 21.6977
19 5 -7.1628485 0.0 -32.1122 8.10767 -14.5136 223.577 -1450.63 221.379 -1451.42 0.0 221.379 -1451.42 40.0477 -32.1122 -1222.1055 21.6977 21.6977
19 6 -7.166001 0.0 -32.1525 8.1072 -14.542 223.577 -1450.63 221.38 -1451.44 0.0 221.38 -1451.44 40.122 -32.1525 -1222.0905 21.7306 21.7306
19 7 -7.166001 0.0 -32.1525 8.1072 -14.542 223.577 -1450.63 221.38 -1451.44 0.0 221.38 -1451.44 40.122 -32.1525 -1222.0905 21.7306 21.7306
20 0 -7.865424 0.0 -47.0149 7.95412 -15.4216 223.577 -1450.63 221.554 -1441.28 0.0 221.554 -1441.28 44.534 -47.0149 -1222.207 17.1522 17.1522
20 1 -7.225007 0.0 -37.09 7.65506 -15.4601 223.577 -1450.63 221.413 -1446.44 0.0 221.413 -1446.44 47.4071 -37.09 -1214.7098 23.3552 23.3552
20 2 -7.060831 0.0 -34.0764 7.92357 -15.7028 223.577 -1450.63 221.605 -1448.54 0.0 221.605 -1448.54 47.3042 -34.0764 -1213.7073 26.7904 26.7904
20 3 -7.6415973 0.0 -43.2515 8.06519 -14.429 223.577 -1450.63 221.408 -1442.05 0.0 221.408 -1442.05 50.3367 -43.2515 -1213.5569 24.4703 24.4703
20 4 -7.6409264 0.0 -43.3372 8.05679 -14.4509 223.577 -1450.63 221.407 -1441.94 0.0 221.407 -1441.94 50.3728 -43.3372 -1213.4973 24.4729 24.4729
20 5 -6.818196 0.0 -32.3892 7.96412 -15.0191 223.577 -1450.63 221.801 -1446.74 0.0 221.801 -1446.74 45.8988 -32.3892 -1211.4293 28.1019 28.1019
20 6 -6.7457128 0.0 -31.9719 7.92022 -15.0025 223.577 -1450.63 221.845 -1446.32 0.0 221.845 -1446.32 45.5725 -31.9719 -1210.8744 28.2509 28.2509
20 7 -7.1118793 0.0 -35.3987 8.55798 -14.9576 223.577 -1450.63 221.641 -1445.66 0.0 221.641 -1445.66 54.5354 -35.3987 -1204.8823 34.2891 34.2891
21 0 -7.378319 0.0 -36.8566 8.29907 -15.5269 223.577 -1450.63 222.657 -1450.3 0.0 222.657 -1450.3 42.3353 -36.8566 -1222.1643 23.4464 23.4464
22 0 -7.3086834 0.0 -40.3985 7.95237 -16.7589 223.577 -1450.63 223.1 -1446.14 0.0 223.1 -1446.14 41.5941 -40.3985 -1221.8445 17.9963 17.9963
22 1 -7.3086834 0.0 -40.3985 7.95237 -16.7589 223.577 -1450.63 223.1 -1446.14 0.0 223.1 -1446.14 41.5941 -40.3985 -1221.8445 17.9963 17.9963
22 2 -7.3086834 0.0 -40.3985 7.95237 -16.7589 223.577 -1450.63 223.1 -1446.14 0.0 223.1 -1446.14 41.5941 -40.3985 -1221.8445 17.9963 17.9963
22 3 -7.3086834 0.0 -40.3985 7.95237 -16.7589 223.577 -1450.63 223.1 -1446.14 0.0 223.1 -1446.14 41.5941 -40.3985 -1221.8445 17.9963 17.9963
22 4 -7.292528 0.0 -40.2054 7.94102 -16.8083 223.577 -1450.63 223.112 -1446.26 0.0 223.112 -1446.26 41.5411 -40.2054 -1221.8123 17.9865 17.9865
22 5 -7.292528 0.0 -40.2054 7.94102 -16.8083 223.577 -1450.63 223.112 -1446.26 0.0 223.112 -1446.26 41.5411 -40.2054 -1221.8123 17.9865 17.9865
22 6 -7.295961 0.0 -40.2508 7.94946 -16.754 223.577 -1450.63 223.1 -1446.16 0.0 223.1 -1446.16 41.5268 -40.2508 -1221.784 18.0521 18.0521
22 7 -7.295961 0.0 -40.2508 7.94946 -16.754 223.577 -1450.63 223.1 -1446.16 0.0 223.1 -1446.16 41.5268 -40.2508 -1221.784 18.0521 18.0521
23 0 -7.4085307 0.0 -39.0438 8.00574 -16.4778 223.577 -1450.63 221.682 -1447.31 0.0 221.682 -1447.31 42.9284 -39.0438 -1221.7434 19.0251 19.0251
23 1 -7.370987 0.0 -38.5345 8.01122 -16.4768 223.577 -1450.63 221.718 -1447.53 0.0 221.718 -1447.53 42.6233 -38.5345 -1221.7233 19.0633 19.0633
23 2 -7.370987 0.0 -38.5345 8.01122 -16.4768 223.577 -1450.63 221.718 -1447.53 0.0 221.718 -1447.53 42.6233 -38.5345 -1221.7233 19.0633 19.0633
23 3 -7.370987 0.0 -38.5345 8.01122 -16.4768 223.577 -1450.63 221.718 -1447.53 0.0 221.718 -1447.53 42.6233 -38.5345 -1221.7233 19.0633 19.0633
23 4 -7.370987 0.0 -38.5345 8.01122 -16.4768 223.577 -1450.63 221.718 -1447.53 0.0 221.718 -1447.53 42.6233 -38.5345 -1221.7233 19.0633 19.0633
23 5 -7.41864 0.0 -39.2316 7.99559 -16.5187 223.577 -1450.63 221.681 -1447.24 0.0 221.681 -1447.24 43.1174 -39.2316 -1221.6732 19.051 19.051
23 6 -7.41864 0.0 -39.2316 7.99559 -16.5187 223.577 -1450.63 221.681 -1447.24 0.0 221.681 -1447.24 43.1174 -39.2316 -1221.6732 19.051 19.051
23 7 -7.41864 0.0 -39.2316 7.99559 -16.5187 223.577 -1450.63 221.681 -1447.24 0.0 221.681 -1447.24 43.1174 -39.2316 -1221.6732 19.051 19.051
24 0 -7.6135664 0.0 -40.643 7.85871 -14.341 223.577 -1450.63 221.424 -1445.88 0.0 221.424 -1445.88 43.4672 -40.643 -1221.6318 22.8914 22.8914
24 1 -7.6135664 0.0 -40.643 7.85871 -14.341 223.577 -1450.63 221.424 -1445.88 0.0 221.424 -1445.88 43.4672 -40.643 -1221.6318 22.8914 22.8914
24 2 -7.6135664 0.0 -40.643 7.85871 -14.341 223.577 -1450.63 221.424 -1445.88 0.0 221.424 -1445.88 43.4672 -40.643 -1221.6318 22.8914 22.8914
24 3 -7.6135664 0.0 -40.643 7.85871 -14.341 223.577 -1450.63 221.424 -1445.88 0.0 221.424 -1445.88 43.4672 -40.643 -1221.6318 22.8914 22.8914
24 4 -7.6164603 0.0 -40.6922 7.85949 -14.3402 223.577 -1450.63 221.418 -1445.84 0.0 221.418 -1445.84 43.5053 -40.6922 -1221.6089 22.8995 22.8995
24 5 -7.5962343 0.0 -40.454 7.86692 -14.3655 223.577 -1450.63 221.43 -1445.91 0.0 221.43 -1445.91 43.3466 -40.454 -1221.5874 22.8829 22.8829
24 6 -7.5962343 0.0 -40.454 7.86692 -14.3655 223.577 -1450.63 221.43 -1445.91 0.0 221.43 -1445.91 43.3466 -40.454 -1221.5874 22.8829 22.8829
24 7 -7.5962343 0.0 -40.454 7.86692 -14.3655 223.577 -1450.63 221.43 -1445.91 0.0 221.43 -1445.91 43.3466 -40.454 -1221.5874 22.8829 22.8829
25 0 -7.747973 0.0 -45.3219 7.96401 -17.5089 223.577 -1450.63 222.104 -1444.9 0.0 222.104 -1444.9 46.8157 -45.3219 -1221.3022 20.9668 20.9668
25 1 -7.7745066 0.0 -45.6961 7.99507 -17.5817 223.577 -1450.63 222.117 -1444.8 0.0 222.117 -1444.8 47.1101 -45.6961 -1221.269 20.8627 20.8627
25 2 -7.7745066 0.0 -45.6961 7.99507 -17.5817 223.577 -1450.63 222.117 -1444.8 0.0 222.117 -1444.8 47.1101 -45.6961 -1221.269 20.8627 20.8627
25 3 -7.7745066 0.0 -45.6961 7.99507 -17.5817 223.577 -1450.63 222.117 -1444.8 0.0 222.117 -1444.8 47.1101 -45.6961 -1221.269 20.8627 20.8627
25 4 -7.7761993 0.0 -45.6867 7.99779 -17.579 223.577 -1450.63 222.12 -1444.84 0.0 222.12 -1444.84 47.1416 -45.6867 -1221.265 20.8723 20.8723
25 5 -7.7761993 0.0 -45.6867 7.99779 -17.579 223.577 -1450.63 222.12 -1444.84 0.0 222.12 -1444.84 47.1416 -45.6867 -1221.265 20.8723 20.8723
25 6 -7.7761993 0.0 -45.6867 7.99779 -17.579 223.577 -1450.63 222.12 -1444.84 0.0 222.12 -1444.84 47.1416 -45.6867 -1221.265 20.8723 20.8723
25 7 -7.7761993 0.0 -45.6867 7.99779 -17.579 223.577 -1450.63 222.12 -1444.84 0.0 222.12 -1444.84 47.1416 -45.6867 -1221.265 20.8723 20.8723
26 0 -7.576515 0.0 -46.7113 8.08409 -16.4973 223.577 -1450.63 222.561 -1439.46 0.0 222.561 -1439.46 42.5625 -46.7113 -1221.0477 16.6155 16.6155
26 1 -7.5742664 0.0 -47.3104 8.10507 -16.4896 223.577 -1450.63 222.647 -1438.59 0.0 222.647 -1438.59 43.3537 -47.3104 -1219.8997 17.0174 17.0174
27 0 -7.7492633 0.0 -41.8931 8.49682 -14.9792 223.577 -1450.63 221.756 -1446.33 0.0 221.756 -1446.33 45.4956 -41.8931 -1220.9714 17.871 17.871
28 0 -7.2846303 0.0 -37.865 8.13786 -15.5899 223.577 -1450.63 222.196 -1446.81 0.0 222.196 -1446.81 41.8107 -37.865 -1220.6683 19.9768 19.9768
28 1 -7.286868 0.0 -37.8837 8.13853 -15.564 223.577 -1450.63 222.202 -1446.8 0.0 222.202 -1446.8 41.8893 -37.8837 -1220.5924 20.0043 20.0043
28 2 -7.438045 0.0 -38.0702 8.00443 -15.7522 223.577 -1450.63 222.333 -1449.58 0.0 222.333 -1449.58 46.4736 -38.0702 -1218.8435 24.0142 24.0142
28 3 -7.4158883 0.0 -37.8093 8.00598 -15.6651 223.577 -1450.63 222.306 -1449.49 0.0 222.306 -1449.49 46.2637 -37.8093 -1218.7296 24.1766 24.1766
29 0 -7.562941 0.0 -42.1803 8.06962 -15.4475 223.577 -1450.63 223.425 -1446.55 0.0 223.425 -1446.55 45.1621 -42.1803 -1220.1432 24.4279 24.4279
29 1 -7.5539565 0.0 -42.1175 8.0771 -15.4711 223.577 -1450.63 223.417 -1446.5 0.0 223.417 -1446.5 45.1028 -42.1175 -1220.0977 24.4135 24.4135
29 2 -7.5539565 0.0 -42.1175 8.0771 -15.4711 223.577 -1450.63 223.417 -1446.5 0.0 223.417 -1446.5 45.1028 -42.1175 -1220.0977 24.4135 24.4135
29 3 -7.5539565 0.0 -42.1175 8.0771 -15.4711 223.577 -1450.63 223.417 -1446.5 0.0 223.417 -1446.5 45.1028 -42.1175 -1220.0977 24.4135 24.4135
29 4 -7.5539565 0.0 -42.1175 8.0771 -15.4711 223.577 -1450.63 223.417 -1446.5 0.0 223.417 -1446.5 45.1028 -42.1175 -1220.0977 24.4135 24.4135
29 5 -7.5575843 0.0 -42.1523 8.07569 -15.4497 223.577 -1450.63 223.4 -1446.46 0.0 223.4 -1446.46 45.146 -42.1523 -1220.0663 24.4495 24.4495
29 6 -7.5575843 0.0 -42.1523 8.07569 -15.4497 223.577 -1450.63 223.4 -1446.46 0.0 223.4 -1446.46 45.146 -42.1523 -1220.0663 24.4495 24.4495
29 7 -7.5575843 0.0 -42.1523 8.07569 -15.4497 223.577 -1450.63 223.4 -1446.46 0.0 223.4 -1446.46 45.146 -42.1523 -1220.0663 24.4495 24.4495
30 0 -7.1045933 0.0 -33.9836 8.09525 -16.0519 223.577 -1450.63 221.403 -1449.17 0.0 221.403 -1449.17 41.6593 -33.9836 -1220.0914 22.3126 22.3126
30 1 -7.0902753 0.0 -33.8266 8.09206 -16.0113 223.577 -1450.63 221.401 -1449.14 0.0 221.401 -1449.14 41.5847 -33.8266 -1219.981 22.2336 22.2336
30 2 -7.0902753 0.0 -33.8266 8.09206 -16.0113 223.577 -1450.63 221.401 -1449.14 0.0 221.401 -1449.14 41.5847 -33.8266 -1219.981 22.2336 22.2336
30 3 -7.149342 0.0 -34.28 8.16455 -16.7348 223.577 -1450.63 221.449 -1450.09 0.0 221.449 -1450.09 43.4871 -34.28 -1219.4338 23.6258 23.6258
30 4 -6.9777718 0.0 -33.1206 7.99044 -13.3526 223.577 -1450.63 221.206 -1445.59 0.0 221.206 -1445.59 41.0921 -33.1206 -1216.4124 24.3553 24.3553
30 5 -6.8819056 0.0 -34.1864 8.19888 -17.1919 223.577 -1450.63 221.508 -1446.36 0.0 221.508 -1446.36 45.4229 -34.1864 -1213.6155 26.938 26.938
30 6 -6.844345 0.0 -32.6012 8.2175 -17.0188 223.577 -1450.63 221.602 -1448.14 0.0 221.602 -1448.14 45.6538 -32.6012 -1213.4854 27.1731 27.1731
30 7 -6.936303 0.0 -34.5382 8.28769 -17.0579 223.577 -1450.63 221.512 -1446.44 0.0 221.512 -1446.44 47.2936 -34.5382 -1212.1726 28.2362 28.2362
31 0 -8.095978 0.0 -50.0037 8.46388 -16.0912 223.577 -1450.63 222.538 -1441.83 0.0 222.538 -1441.83 49.3416 -50.0037 -1219.9541 20.9569 20.9569
31 1 -6.9038296 0.0 -34.9165 8.54025 -14.6005 223.577 -1450.63 223.015 -1444.8 0.0 223.015 -1444.8 43.7429 -34.9165 -1212.9586 23.8414 23.8414
31 2 -7.2851615 0.0 -38.8987 8.3091 -14.1581 223.577 -1450.63 222.756 -1444.39 0.0 222.756 -1444.39 49.1586 -38.8987 -1211.3741 25.0404 25.0404
31 3 -7.2564735 0.0 -40.4916 8.3222 -15.3442 223.577 -1450.63 222.617 -1442.41 0.0 222.617 -1442.41 54.1297 -40.4916 -1206.155 31.5851 31.5851
31 4 -7.3630977 0.0 -40.4996 8.31335 -13.7462 223.577 -1450.63 222.911 -1443.01 0.0 222.911 -1443.01 54.6497 -40.4996 -1205.9489 33.4804 33.4804
32 0 -7.4454827 0.0 -42.6471 8.0941 -15.755 223.577 -1450.63 221.155 -1440.67 0.0 221.155 -1440.67 42.7541 -42.6471 -1219.408 22.4194 22.4194
32 1 -7.0293465 0.0 -34.2549 8.09414 -14.8355 223.577 -1450.63 221.47 -1446.41 0.0 221.47 -1446.41 40.7378 -34.2549 -1218.4572 23.1377 23.1377
32 2 -7.028931 0.0 -34.2595 8.09561 -14.844 223.577 -1450.63 221.462 -1446.39 0.0 221.462 -1446.39 40.7896 -34.2595 -1218.3978 23.1597 23.1597
32 3 -6.9708343 0.0 -34.2087 8.115 -14.9526 223.577 -1450.63 221.541 -1445.72 0.0 221.541 -1445.72 40.792 -34.2087 -1217.5957 23.9236 23.9236
32 4 -6.700133 0.0 -28.7451 8.04134 -15.6838 223.577 -1450.63 222.455 -1452.0 0.0 222.455 -1452.0 43.4991 -28.7451 -1214.791 28.5187 28.5187
32 5 -6.7075977 0.0 -28.7812 8.06874 -15.6895 223.577 -1450.63 222.41 -1451.96 0.0 222.41 -1451.96 44.1486 -28.7812 -1214.1825 29.0351 29.0351
32 6 -6.551206 0.0 -27.7383 8.06664 -16.0429 223.577 -1450.63 222.602 -1451.67 0.0 222.602 -1451.67 43.0414 -27.7383 -1213.7649 29.5424 29.5424
33 0 -7.2464576 0.0 -35.3079 8.32837 -14.6717 223.577 -1450.63 222.496 -1449.39 0.0 222.496 -1449.39 42.8264 -35.3079 -1219.3755 24.6525 24.6525
33 1 -7.2464576 0.0 -35.3079 8.32837 -14.6717 223.577 -1450.63 222.496 -1449.39 0.0 222.496 -1449.39 42.8264 -35.3079 -1219.3755 24.6525 24.6525
33 2 -7.2464576 0.0 -35.3079 8.32837 -14.6717 223.577 -1450.63 222.496 -1449.39 0.0 222.496 -1449.39 42.8264 -35.3079 -1219.3755 24.6525 24.6525
33 3 -7.2464576 0.0 -35.3079 8.32837 -14.6717 223.577 -1450.63 222.496 -1449.39 0.0 222.496 -1449.39 42.8264 -35.3079 -1219.3755 24.6525 24.6525
33 4 -7.2434683 0.0 -35.2947 8.31782 -14.6823 223.577 -1450.63 222.497 -1449.39 0.0 222.497 -1449.39 42.8436 -35.2947 -1219.3441 24.6811 24.6811
33 5 -7.2434683 0.0 -35.2947 8.31782 -14.6823 223.577 -1450.63 222.497 -1449.39 0.0 222.497 -1449.39 42.8436 -35.2947 -1219.3441 24.6811 24.6811
33 6 -7.229381 0.0 -35.2245 8.30626 -14.6882 223.577 -1450.63 222.515 -1449.32 0.0 222.515 -1449.32 42.7527 -35.2245 -1219.2767 24.6985 24.6985
33 7 -7.229381 0.0 -35.2245 8.30626 -14.6882 223.577 -1450.63 222.515 -1449.32 0.0 222.515 -1449.32 42.7527 -35.2245 -1219.2767 24.6985 24.6985
34 0 -7.300093 0.0 -39.922 8.0964 -14.8405 223.577 -1450.63 221.447 -1442.04 0.0 221.447 -1442.04 41.3444 -39.922 -1219.1707 20.8994 20.8994
35 0 -7.070752 0.0 -34.9229 8.03623 -15.9084 223.577 -1450.63 222.061 -1448.13 0.0 222.061 -1448.13 42.0535 -34.9229 -1218.9384 21.2842 21.2842
35 1 -7.0808215 0.0 -34.9656 8.01803 -15.9944 223.577 -1450.63 222.014 -1448.27 0.0 222.014 -1448.27 42.3853 -34.9656 -1218.8363 21.2159 21.2159
35 2 -7.1068425 0.0 -36.1485 8.03142 -14.8508 223.577 -1450.63 221.359 -1444.69 0.0 221.359 -1444.69 41.5129 -36.1485 -1217.9666 21.2198 21.2198
35 3 -7.4593253 0.0 -41.2367 8.07464 -14.8411 223.577 -1450.63 221.755 -1443.12 0.0 221.755 -1443.12 52.3592 -41.2367 -1210.2424 29.0825 29.0825
35 4 -7.412149 0.0 -40.4546 8.0892 -14.8149 223.577 -1450.63 221.736 -1443.48 0.0 221.736 -1443.48 52.0069 -40.4546 -1210.1918 29.1583 29.1583
35 5 -7.555835 0.0 -43.5775 7.88699 -14.7625 223.577 -1450.63 221.742 -1441.27 0.0 221.742 -1441.27 52.9217 -43.5775 -1210.1838 30.9457 30.9457
35 6 -7.5501566 0.0 -43.5258 7.88658 -14.7709 223.577 -1450.63 221.738 -1441.26 0.0 221.738 -1441.26 52.8824 -43.5258 -1210.1654 30.9435 30.9435
36 0 -6.7772593 0.0 -30.8015 8.2547 -15.7206 223.577 -1450.63 223.077 -1450.75 0.0 223.077 -1450.75 42.183 -30.8015 -1216.2915 27.7615 27.7615
36 1 -6.8370285 0.0 -31.4724 8.26925 -15.7137 223.577 -1450.63 223.051 -1450.62 0.0 223.051 -1450.62 42.8283 -31.4724 -1216.213 28.0206 28.0206
36 2 -7.0595126 0.0 -32.9698 8.51259 -14.9877 223.577 -1450.63 222.929 -1450.65 0.0 222.929 -1450.65 44.6239 -32.9698 -1216.067 29.1419 29.1419
36 3 -7.004601 0.0 -32.5384 8.48149 -14.8744 223.577 -1450.63 222.965 -1450.41 0.0 222.965 -1450.41 44.1012 -32.5384 -1215.8823 29.284 29.284
36 4 -6.9414663 0.0 -31.4207 8.40951 -13.3997 223.577 -1450.63 223.235 -1450.16 0.0 223.235 -1450.16 42.5444 -31.4207 -1215.8014 27.6489 27.6489
36 5 -7.210559 0.0 -35.9561 8.56358 -13.9327 223.577 -1450.63 222.749 -1447.09 0.0 222.749 -1447.09 49.5002 -35.9561 -1210.7969 31.4274 31.4274
36 6 -7.1945534 0.0 -35.6033 8.35385 -17.2597 223.577 -1450.63 222.914 -1451.28 0.0 222.914 -1451.28 54.1392 -35.6033 -1209.8301 35.4455 35.4455
37 0 -6.9035206 0.0 -30.6683 8.12405 -15.258 223.577 -1450.63 222.043 -1451.16 0.0 222.043 -1451.16 45.0393 -30.6683 -1214.7461 26.4152 26.4152
37 1 -7.4225497 0.0 -39.3827 8.42964 -14.537 223.577 -1450.63 222.006 -1444.92 0.0 222.006 -1444.92 53.2725 -39.3827 -1209.0243 33.9727 33.9727
38 0 -7.494649 0.0 -38.4995 8.23853 -13.943 223.577 -1450.63 221.673 -1446.65 0.0 221.673 -1446.65 49.1343 -38.4995 -1214.3423 25.2717 25.2717
39 0 -7.8317256 0.0 -39.9677 8.2543 -14.3795 223.577 -1450.63 221.511 -1450.05 0.0 221.511 -1450.05 57.7373 -39.9677 -1210.7694 30.8409 30.8409
40 0 -7.0405936 0.0 -35.437 8.20113 -15.1642 223.577 -1450.63 222.641 -1446.74 0.0 222.641 -1446.74 48.9697 -35.437 -1210.5663 31.6054 31.6054
40 1 -7.0437794 0.0 -35.573 8.21643 -15.1569 223.577 -1450.63 222.634 -1446.54 0.0 222.634 -1446.54 49.0941 -35.573 -1210.3849 31.6215 31.6215
41 0 -7.2082515 0.0 -31.9189 8.25692 -19.0697 223.577 -1450.63 221.168 -1456.46 0.0 221.168 -1456.46 57.4722 -31.9189 -1209.7386 33.3067 33.3067
42 0 -7.084185 0.0 -36.0392 8.4595 -14.8959 223.577 -1450.63 222.341 -1445.39 0.0 222.341 -1445.39 49.8625 -36.0392 -1209.2258 29.666 29.666
43 0 -6.8525734 0.0 -32.812 8.20381 -13.1657 223.577 -1450.63 221.216 -1443.52 0.0 221.216 -1443.52 46.7763 -32.812 -1208.3396 29.4023 29.4023
44 0 -6.856958 0.0 -29.3316 8.00696 -16.9903 223.577 -1450.63 221.798 -1454.0 0.0 221.798 -1454.0 53.6681 -29.3316 -1207.8655 32.4936 32.4936
45 0 -7.175679 0.0 -33.8901 8.53107 -14.0997 223.577 -1450.63 221.694 -1448.3 0.0 221.694 -1448.3 54.1991 -33.8901 -1206.2971 38.3064 38.3064
46 0 -6.8662825 0.0 -35.2511 7.98723 -14.652 223.577 -1450.63 222.552 -1443.86 0.0 222.552 -1443.86 50.4747 -35.2511 -1206.0844 34.3479 34.3479
46 1 -6.914104 0.0 -34.7888 8.11075 -12.8358 223.577 -1450.63 222.501 -1443.27 0.0 222.501 -1443.27 53.8501 -34.7888 -1201.7078 40.464 40.464
47 0 -6.8372927 0.0 -27.877 8.53497 -13.2251 223.577 -1450.63 222.383 -1452.25 0.0 222.383 -1452.25 53.7629 -27.877 -1203.9812 37.5396 37.5396
48 0 -6.597975 0.0 -28.0042 8.12198 -15.713 223.577 -1450.63 221.439 -1449.81 0.0 221.439 -1449.81 55.9866 -28.0042 -1200.3887 38.2999 38.2999
49 0 -7.0521345 0.0 -37.3516 8.50698 -16.214 223.577 -1450.63 222.236 -1443.92 0.0 222.236 -1443.92 62.3984 -37.3516 -1196.6373 43.9016 43.9016
