# Supplementary material for: The impact of curcumin derived polyphenols on the structure and flexibility COVID-19 main protease binding pocket: a molecular dynamics simulation study
Source: PeerJ. 2021 Jul 19;9:e11590. doi: 10.7717/peerj.11590 (PMC8297469; doi:10.7717/peerj.11590)
Supplement: Supplemental Information 9 [file peerj-09-11590-s009.csv]

Cluster ClusterRank deltaG deltaGelec deltaGvdw deltaGligsolvnonpol deltaGligsolvpol deltaGprotsolvnonpol deltaGprotsolvpol deltaGcompsolvnonpol deltaGcompsolvpol extraFull surfFull solvFull IntraFull InterFull FullFitness SimpleFitness Energy
0 0 -8.625928 0.0 -58.5555 7.47933 -16.6781 223.577 -1450.63 222.765 -1439.73 0.0 222.765 -1439.73 30.7237 -58.5555 -1244.7968 2.43948 2.43948
0 1 -8.69612 0.0 -59.482 7.47576 -16.6 223.577 -1450.63 222.673 -1439.23 0.0 222.673 -1439.23 31.2758 -59.482 -1244.7632 2.44264 2.44264
0 2 -8.69612 0.0 -59.482 7.47576 -16.6 223.577 -1450.63 222.673 -1439.23 0.0 222.673 -1439.23 31.2758 -59.482 -1244.7632 2.44264 2.44264
0 3 -8.101534 0.0 -52.6478 7.51554 -16.5499 223.577 -1450.63 222.895 -1440.31 0.0 222.895 -1440.31 29.6778 -52.6478 -1240.385 6.96764 6.96764
0 4 -8.101534 0.0 -52.6478 7.51554 -16.5499 223.577 -1450.63 222.895 -1440.31 0.0 222.895 -1440.31 29.6778 -52.6478 -1240.385 6.96764 6.96764
0 5 -8.101534 0.0 -52.6478 7.51554 -16.5499 223.577 -1450.63 222.895 -1440.31 0.0 222.895 -1440.31 29.6778 -52.6478 -1240.385 6.96764 6.96764
0 6 -8.101534 0.0 -52.6478 7.51554 -16.5499 223.577 -1450.63 222.895 -1440.31 0.0 222.895 -1440.31 29.6778 -52.6478 -1240.385 6.96764 6.96764
0 7 -8.101534 0.0 -52.6478 7.51554 -16.5499 223.577 -1450.63 222.895 -1440.31 0.0 222.895 -1440.31 29.6778 -52.6478 -1240.385 6.96764 6.96764
1 0 -7.929615 0.0 -45.9859 7.46408 -14.8191 223.577 -1450.63 221.687 -1444.28 0.0 221.687 -1444.28 27.5737 -45.9859 -1241.0052 5.46677 5.46677
1 1 -7.818573 0.0 -45.8176 7.50924 -16.8809 223.577 -1450.63 221.889 -1445.03 0.0 221.889 -1445.03 29.3674 -45.8176 -1239.5912 7.2933 7.2933
1 2 -7.7480145 0.0 -40.2595 7.5462 -13.7281 223.577 -1450.63 222.291 -1449.88 0.0 222.291 -1449.88 33.8667 -40.2595 -1233.9818 15.0267 15.0267
1 3 -7.615322 0.0 -38.4905 7.48612 -14.1016 223.577 -1450.63 222.354 -1451.01 0.0 222.354 -1451.01 33.804 -38.4905 -1233.3425 15.6411 15.6411
1 4 -7.320608 0.0 -38.8623 7.28474 -15.0668 223.577 -1450.63 221.923 -1446.23 0.0 221.923 -1446.23 31.2838 -38.8623 -1231.8855 15.0273 15.0273
1 5 -7.576495 0.0 -41.7393 7.53747 -14.4811 223.577 -1450.63 221.614 -1444.51 0.0 221.614 -1444.51 34.6177 -41.7393 -1230.0176 17.2501 17.2501
1 6 -7.3364873 0.0 -39.0871 7.44971 -14.2869 223.577 -1450.63 222.009 -1445.24 0.0 222.009 -1445.24 34.0079 -39.0871 -1228.3102 18.5489 18.5489
1 7 -7.3630157 0.0 -39.3978 7.70946 -15.9591 223.577 -1450.63 221.683 -1445.96 0.0 221.683 -1445.96 37.9815 -39.3978 -1225.6932 18.2442 18.2442
2 0 -7.786764 0.0 -41.7148 7.59264 -15.3415 223.577 -1450.63 221.673 -1448.85 0.0 221.673 -1448.85 28.516 -41.7148 -1240.3759 3.62191 3.62191
2 1 -7.648461 0.0 -40.5857 7.45644 -14.2865 223.577 -1450.63 221.64 -1447.44 0.0 221.64 -1447.44 37.7437 -40.5857 -1228.642 16.1131 16.1131
2 2 -7.622263 0.0 -40.1126 7.45647 -14.2196 223.577 -1450.63 221.636 -1447.67 0.0 221.636 -1447.67 37.7444 -40.1126 -1228.4022 16.1902 16.1902
2 3 -7.6126337 0.0 -38.5932 7.96535 -15.0568 223.577 -1450.63 221.803 -1450.17 0.0 221.803 -1450.17 39.3698 -38.5932 -1227.5905 18.9281 18.9281
2 4 -7.7174153 0.0 -41.0319 7.84971 -15.4636 223.577 -1450.63 221.856 -1448.78 0.0 221.856 -1448.78 41.9315 -41.0319 -1226.0244 18.0872 18.0872
2 5 -7.251818 0.0 -33.1491 7.75944 -14.6001 223.577 -1450.63 221.647 -1452.31 0.0 221.647 -1452.31 39.5675 -33.1491 -1224.2446 21.7235 21.7235
2 6 -7.10424 0.0 -30.9672 7.92892 -14.5447 223.577 -1450.63 221.845 -1453.26 0.0 221.845 -1453.26 40.302 -30.9672 -1222.0802 24.3113 24.3113
2 7 -7.1087275 0.0 -34.8707 7.81947 -15.4334 223.577 -1450.63 221.989 -1448.58 0.0 221.989 -1448.58 39.7966 -34.8707 -1221.665 22.0757 22.0757
3 0 -7.617854 0.0 -41.1508 7.35893 -15.1481 223.577 -1450.63 221.932 -1447.53 0.0 221.932 -1447.53 27.2519 -41.1508 -1239.497 8.73521 8.73521
3 1 -7.617854 0.0 -41.1508 7.35893 -15.1481 223.577 -1450.63 221.932 -1447.53 0.0 221.932 -1447.53 27.2519 -41.1508 -1239.497 8.73521 8.73521
3 2 -7.61689 0.0 -41.1466 7.35885 -15.1604 223.577 -1450.63 221.917 -1447.51 0.0 221.917 -1447.51 27.2513 -41.1466 -1239.4883 8.73783 8.73783
3 3 -7.61689 0.0 -41.1466 7.35885 -15.1604 223.577 -1450.63 221.917 -1447.51 0.0 221.917 -1447.51 27.2513 -41.1466 -1239.4883 8.73783 8.73783
3 4 -7.61689 0.0 -41.1466 7.35885 -15.1604 223.577 -1450.63 221.917 -1447.51 0.0 221.917 -1447.51 27.2513 -41.1466 -1239.4883 8.73783 8.73783
3 5 -7.61689 0.0 -41.1466 7.35885 -15.1604 223.577 -1450.63 221.917 -1447.51 0.0 221.917 -1447.51 27.2513 -41.1466 -1239.4883 8.73783 8.73783
3 6 -7.61689 0.0 -41.1466 7.35885 -15.1604 223.577 -1450.63 221.917 -1447.51 0.0 221.917 -1447.51 27.2513 -41.1466 -1239.4883 8.73783 8.73783
3 7 -7.61653 0.0 -41.1471 7.35855 -15.1535 223.577 -1450.63 221.919 -1447.5 0.0 221.919 -1447.5 27.253 -41.1471 -1239.4751 8.73647 8.73647
4 0 -7.650632 0.0 -42.9905 7.31964 -15.6997 223.577 -1450.63 221.994 -1445.93 0.0 221.994 -1445.93 27.6769 -42.9905 -1239.2496 8.61934 8.61934
4 1 -7.587867 0.0 -40.8791 7.46095 -15.1829 223.577 -1450.63 222.115 -1447.62 0.0 222.115 -1447.62 27.7322 -40.8791 -1238.6519 10.7711 10.7711
4 2 -7.645192 0.0 -41.6796 7.47937 -15.0965 223.577 -1450.63 222.028 -1447.07 0.0 222.028 -1447.07 28.3106 -41.6796 -1238.411 10.9066 10.9066
4 3 -7.3875537 0.0 -39.5061 7.4464 -16.4284 223.577 -1450.63 222.602 -1448.49 0.0 222.602 -1448.49 28.6864 -39.5061 -1236.7076 10.9007 10.9007
4 4 -7.341992 0.0 -38.9372 7.44317 -16.3597 223.577 -1450.63 222.653 -1448.64 0.0 222.653 -1448.64 28.4356 -38.9372 -1236.4886 11.0323 11.0323
4 5 -7.239842 0.0 -35.1509 7.48305 -15.2111 223.577 -1450.63 221.978 -1450.57 0.0 221.978 -1450.57 27.5709 -35.1509 -1236.1719 11.0043 11.0043
4 6 -7.215991 0.0 -34.82 7.48381 -15.1783 223.577 -1450.63 221.973 -1450.65 0.0 221.973 -1450.65 27.4871 -34.82 -1236.0099 11.0081 11.0081
4 7 -7.15464 0.0 -36.4126 7.46335 -16.5646 223.577 -1450.63 222.307 -1449.12 0.0 222.307 -1449.12 30.4002 -36.4126 -1232.8254 13.209 13.209
5 0 -7.471638 0.0 -41.3991 7.50257 -16.4764 223.577 -1450.63 222.428 -1446.63 0.0 222.428 -1446.63 28.0361 -41.3991 -1237.5651 10.1198 10.1198
5 1 -7.471638 0.0 -41.3991 7.50257 -16.4764 223.577 -1450.63 222.428 -1446.63 0.0 222.428 -1446.63 28.0361 -41.3991 -1237.5651 10.1198 10.1198
5 2 -7.2930994 0.0 -39.1373 7.37565 -17.0203 223.577 -1450.63 222.461 -1448.0 0.0 222.461 -1448.0 27.5145 -39.1373 -1237.1619 11.3506 11.3506
5 3 -7.117572 0.0 -32.9523 7.47042 -16.3531 223.577 -1450.63 222.423 -1453.82 0.0 222.423 -1453.82 27.6907 -32.9523 -1236.6586 12.3774 12.3774
5 4 -7.117572 0.0 -32.9523 7.47042 -16.3531 223.577 -1450.63 222.423 -1453.82 0.0 222.423 -1453.82 27.6907 -32.9523 -1236.6586 12.3774 12.3774
5 5 -7.093407 0.0 -36.4647 7.38383 -14.7394 223.577 -1450.63 222.555 -1446.72 0.0 222.555 -1446.72 28.3817 -36.4647 -1232.248 15.0099 15.0099
5 6 -7.101172 0.0 -36.4756 7.38832 -14.725 223.577 -1450.63 222.53 -1446.77 0.0 222.53 -1446.77 28.4756 -36.4756 -1232.24 15.0275 15.0275
5 7 -7.0472884 0.0 -35.987 7.37577 -14.7714 223.577 -1450.63 222.549 -1446.74 0.0 222.549 -1446.74 28.3941 -35.987 -1231.7839 15.0981 15.0981
6 0 -7.8065434 0.0 -40.1362 7.61604 -13.8203 223.577 -1450.63 223.5 -1452.88 0.0 223.5 -1452.88 32.0933 -40.1362 -1237.4229 13.5718 13.5718
6 1 -7.8065434 0.0 -40.1362 7.61604 -13.8203 223.577 -1450.63 223.5 -1452.88 0.0 223.5 -1452.88 32.0933 -40.1362 -1237.4229 13.5718 13.5718
6 2 -7.8065434 0.0 -40.1362 7.61604 -13.8203 223.577 -1450.63 223.5 -1452.88 0.0 223.5 -1452.88 32.0933 -40.1362 -1237.4229 13.5718 13.5718
6 3 -7.7781982 0.0 -39.9341 7.59283 -13.6799 223.577 -1450.63 223.484 -1452.6 0.0 223.484 -1452.6 32.0125 -39.9341 -1237.0376 13.9648 13.9648
6 4 -7.7929726 0.0 -40.2394 7.59605 -13.7939 223.577 -1450.63 223.472 -1452.46 0.0 223.472 -1452.46 32.2235 -40.2394 -1237.0038 14.1632 14.1632
6 5 -7.8837876 0.0 -42.7927 7.6765 -14.0666 223.577 -1450.63 223.352 -1449.96 0.0 223.352 -1449.96 32.7056 -42.7927 -1236.6951 13.7352 13.7352
6 6 -7.782538 0.0 -41.5742 7.65349 -14.2106 223.577 -1450.63 223.327 -1450.33 0.0 223.327 -1450.33 32.6715 -41.5742 -1235.9056 14.4291 14.4291
6 7 -7.7244635 0.0 -41.2203 7.68519 -14.2608 223.577 -1450.63 223.418 -1450.07 0.0 223.418 -1450.07 32.7464 -41.2203 -1235.1259 15.2723 15.2723
7 0 -7.7836704 0.0 -44.4165 7.49539 -17.4353 223.577 -1450.63 221.5 -1446.6 0.0 221.5 -1446.6 32.1004 -44.4165 -1237.416 5.49318 5.49318
7 1 -7.785016 0.0 -44.4512 7.49319 -17.4397 223.577 -1450.63 221.496 -1446.57 0.0 221.496 -1446.57 32.1099 -44.4512 -1237.4153 5.49122 5.49122
7 2 -7.78315 0.0 -44.4707 7.49022 -17.3951 223.577 -1450.63 221.477 -1446.44 0.0 221.477 -1446.44 32.0344 -44.4707 -1237.3992 5.5156 5.5156
7 3 -7.3702445 0.0 -40.9608 7.58939 -14.7664 223.577 -1450.63 221.848 -1442.91 0.0 221.848 -1442.91 34.2339 -40.9608 -1227.789 15.4171 15.4171
7 4 -7.6051807 0.0 -42.883 7.76291 -14.4766 223.577 -1450.63 221.803 -1443.15 0.0 221.803 -1443.15 38.2088 -42.883 -1226.0212 16.973 16.973
7 5 -7.6221247 0.0 -43.0024 7.76216 -14.487 223.577 -1450.63 221.794 -1443.24 0.0 221.794 -1443.24 38.4637 -43.0024 -1225.9846 16.9805 16.9805
7 6 -7.1821446 0.0 -35.9333 7.80668 -13.9911 223.577 -1450.63 221.792 -1446.41 0.0 221.792 -1446.41 39.2672 -35.9333 -1221.2842 20.4772 20.4772
7 7 -7.356191 0.0 -38.0307 8.14757 -14.1263 223.577 -1450.63 221.766 -1445.58 0.0 221.766 -1445.58 40.9248 -38.0307 -1220.9199 22.0968 22.0968
8 0 -8.126063 0.0 -47.2322 7.7878 -16.6884 223.577 -1450.63 221.362 -1446.43 0.0 221.362 -1446.43 34.973 -47.2322 -1237.3271 11.6491 11.6491
8 1 -7.2700534 0.0 -38.2276 7.53868 -15.6408 223.577 -1450.63 221.136 -1445.35 0.0 221.136 -1445.35 27.1973 -38.2276 -1235.2443 10.5104 10.5104
8 2 -7.2210727 0.0 -37.6206 7.53518 -15.7177 223.577 -1450.63 221.11 -1445.53 0.0 221.11 -1445.53 27.2604 -37.6206 -1234.7803 10.5141 10.5141
8 3 -7.276669 0.0 -40.1008 7.55291 -15.7461 223.577 -1450.63 221.074 -1442.55 0.0 221.074 -1442.55 27.8589 -40.1008 -1233.718 12.0963 12.0963
8 4 -7.3879814 0.0 -39.2555 7.74653 -16.2333 223.577 -1450.63 221.35 -1446.29 0.0 221.35 -1446.29 32.2455 -39.2555 -1231.9501 18.2909 18.2909
8 5 -7.3879814 0.0 -39.2555 7.74653 -16.2333 223.577 -1450.63 221.35 -1446.29 0.0 221.35 -1446.29 32.2455 -39.2555 -1231.9501 18.2909 18.2909
8 6 -7.74035 0.0 -40.7799 7.84603 -15.3971 223.577 -1450.63 221.265 -1448.57 0.0 221.265 -1448.57 37.0141 -40.7799 -1231.0707 18.558 18.558
8 7 -7.1924515 0.0 -35.9873 8.09686 -14.5715 223.577 -1450.63 221.27 -1445.82 0.0 221.27 -1445.82 32.7396 -35.9873 -1227.7976 18.7612 18.7612
8 8 -7.3166056 0.0 -37.5548 7.66272 -15.7755 223.577 -1450.63 220.862 -1446.67 0.0 220.862 -1446.67 35.6712 -37.5548 -1227.6917 18.9406 18.9406
8 9 -7.314275 0.0 -36.5082 7.9085 -17.8322 223.577 -1450.63 221.66 -1451.16 0.0 221.66 -1451.16 40.8105 -36.5082 -1225.1978 22.7779 22.7779
8 10 -7.6336417 0.0 -45.061 7.93637 -19.5438 223.577 -1450.63 221.507 -1444.59 0.0 221.507 -1444.59 43.0732 -45.061 -1225.0708 21.552 21.552
9 0 -7.4269714 0.0 -39.3297 7.47754 -16.4622 223.577 -1450.63 221.643 -1447.91 0.0 221.643 -1447.91 28.5088 -39.3297 -1237.0879 9.53424 9.53424
9 1 -7.4215803 0.0 -39.2708 7.47732 -16.4643 223.577 -1450.63 221.646 -1447.92 0.0 221.646 -1447.92 28.4804 -39.2708 -1237.0645 9.53152 9.53152
9 2 -7.745039 0.0 -43.9469 7.59688 -15.6919 223.577 -1450.63 221.219 -1444.36 0.0 221.219 -1444.36 30.2431 -43.9469 -1236.8448 9.86691 9.86691
9 3 -7.3571873 0.0 -35.0066 7.4505 -13.8958 223.577 -1450.63 221.444 -1450.62 0.0 221.444 -1450.62 28.1124 -35.0066 -1236.0702 12.4431 12.4431
9 4 -6.8855147 0.0 -31.5684 7.36896 -14.4569 223.577 -1450.63 221.758 -1449.4 0.0 221.758 -1449.4 27.0956 -31.5684 -1232.1147 13.7137 13.7137
9 5 -7.2199044 0.0 -35.8721 7.71933 -16.6664 223.577 -1450.63 221.105 -1448.87 0.0 221.105 -1448.87 31.7059 -35.8721 -1231.9313 13.0374 13.0374
9 6 -7.1245885 0.0 -35.815 7.67445 -19.379 223.577 -1450.63 221.032 -1450.07 0.0 221.032 -1450.07 35.2059 -35.815 -1229.6471 13.5273 13.5273
9 7 -7.305429 0.0 -36.9269 7.88479 -15.9978 223.577 -1450.63 221.265 -1447.96 0.0 221.265 -1447.96 36.3724 -36.9269 -1227.2494 19.726 19.726
9 8 -6.9817476 0.0 -34.2338 7.616 -17.6816 223.577 -1450.63 221.567 -1449.4 0.0 221.567 -1449.4 35.3102 -34.2338 -1226.7566 19.075 19.075
10 0 -7.4398384 0.0 -36.3506 7.90698 -16.3807 223.577 -1450.63 221.766 -1452.17 0.0 221.766 -1452.17 30.2018 -36.3506 -1236.5529 14.8748 14.8748
10 1 -7.4398384 0.0 -36.3506 7.90698 -16.3807 223.577 -1450.63 221.766 -1452.17 0.0 221.766 -1452.17 30.2018 -36.3506 -1236.5529 14.8748 14.8748
10 2 -7.4398384 0.0 -36.3506 7.90698 -16.3807 223.577 -1450.63 221.766 -1452.17 0.0 221.766 -1452.17 30.2018 -36.3506 -1236.5529 14.8748 14.8748
10 3 -7.437701 0.0 -36.0945 7.91609 -16.4532 223.577 -1450.63 221.844 -1452.71 0.0 221.844 -1452.71 30.4248 -36.0945 -1236.5356 15.1071 15.1071
10 4 -7.331167 0.0 -34.8458 7.8836 -16.4952 223.577 -1450.63 221.94 -1453.14 0.0 221.94 -1453.14 30.3229 -34.8458 -1235.7229 15.7845 15.7845
10 5 -6.9407096 0.0 -31.2133 7.88042 -18.711 223.577 -1450.63 222.745 -1455.84 0.0 222.745 -1455.84 37.3011 -31.2133 -1227.0072 21.1251 21.1251
10 6 -6.945803 0.0 -31.3018 7.88701 -18.7472 223.577 -1450.63 222.737 -1455.8 0.0 222.737 -1455.8 37.4063 -31.3018 -1226.9585 21.1396 21.1396
10 7 -6.936386 0.0 -31.3969 7.87323 -18.753 223.577 -1450.63 222.72 -1455.5 0.0 222.72 -1455.5 37.3332 -31.3969 -1226.8438 21.2777 21.2777
11 0 -7.951795 0.0 -47.5148 7.72825 -16.0035 223.577 -1450.63 221.703 -1443.08 0.0 221.703 -1443.08 32.6209 -47.5148 -1236.2709 6.75308 6.75308
11 1 -7.943611 0.0 -47.4217 7.72623 -16.0002 223.577 -1450.63 221.703 -1443.09 0.0 221.703 -1443.09 32.579 -47.4217 -1236.2296 6.75376 6.75376
11 2 -7.611097 0.0 -44.517 7.70791 -15.9601 223.577 -1450.63 221.771 -1442.24 0.0 221.771 -1442.24 29.7708 -44.517 -1235.2152 8.68913 8.68913
11 3 -7.440567 0.0 -38.0646 7.40761 -16.0248 223.577 -1450.63 221.657 -1449.78 0.0 221.657 -1449.78 34.3086 -38.0646 -1231.879 10.3916 10.3916
11 4 -7.5333524 0.0 -41.6505 7.9308 -15.7269 223.577 -1450.63 221.918 -1445.05 0.0 221.918 -1445.05 33.7903 -41.6505 -1230.9923 13.4874 13.4874
11 5 -7.192035 0.0 -37.1813 7.94176 -14.1707 223.577 -1450.63 221.971 -1444.89 0.0 221.971 -1444.89 30.6553 -37.1813 -1229.4451 15.3164 15.3164
11 6 -7.04862 0.0 -33.236 7.21312 -15.5533 223.577 -1450.63 221.522 -1450.46 0.0 221.522 -1450.46 34.4801 -33.236 -1227.6938 15.0857 15.0857
11 7 -7.4990964 0.0 -42.2026 7.46649 -17.5311 223.577 -1450.63 221.66 -1445.76 0.0 221.66 -1445.76 41.9843 -42.2026 -1224.3182 17.2672 17.2672
11 8 -7.3238187 0.0 -38.58 7.91121 -16.68 223.577 -1450.63 221.733 -1447.07 0.0 221.733 -1447.07 43.1269 -38.58 -1220.79 24.2573 24.2573
12 0 -7.8673816 0.0 -48.947 7.46857 -17.0913 223.577 -1450.63 221.091 -1440.03 0.0 221.091 -1440.03 31.8348 -48.947 -1236.0513 9.21358 9.21358
12 1 -7.612824 0.0 -45.6787 7.52855 -16.6527 223.577 -1450.63 221.032 -1440.3 0.0 221.032 -1440.3 29.7386 -45.6787 -1235.2081 9.40968 9.40968
12 2 -7.4587746 0.0 -45.3359 7.39298 -16.8666 223.577 -1450.63 221.015 -1438.71 0.0 221.015 -1438.71 28.1814 -45.3359 -1234.8495 9.6848 9.6848
12 3 -7.5779743 0.0 -43.8737 7.35503 -15.6904 223.577 -1450.63 221.707 -1442.87 0.0 221.707 -1442.87 33.6068 -43.8737 -1231.4298 11.9819 11.9819
12 4 -7.5168777 0.0 -43.5316 7.37014 -15.8517 223.577 -1450.63 221.721 -1442.56 0.0 221.721 -1442.56 33.5712 -43.5316 -1230.7996 12.9657 12.9657
12 5 -7.2897944 0.0 -41.4723 7.39689 -15.4692 223.577 -1450.63 221.243 -1440.87 0.0 221.243 -1440.87 33.9224 -41.4723 -1227.1769 13.6165 13.6165
12 6 -7.2697077 0.0 -41.1145 7.39608 -15.6548 223.577 -1450.63 221.216 -1441.24 0.0 221.216 -1441.24 34.1505 -41.1145 -1226.988 13.9095 13.9095
12 7 -7.300282 0.0 -41.0402 7.54016 -15.701 223.577 -1450.63 221.819 -1442.61 0.0 221.819 -1442.61 36.99 -41.0402 -1224.8412 17.1258 17.1258
13 0 -7.3665175 0.0 -40.7467 7.46303 -16.3763 223.577 -1450.63 221.974 -1445.18 0.0 221.974 -1445.18 28.2786 -40.7467 -1235.6742 12.5889 12.5889
13 1 -7.3665175 0.0 -40.7467 7.46303 -16.3763 223.577 -1450.63 221.974 -1445.18 0.0 221.974 -1445.18 28.2786 -40.7467 -1235.6742 12.5889 12.5889
13 2 -7.3665175 0.0 -40.7467 7.46303 -16.3763 223.577 -1450.63 221.974 -1445.18 0.0 221.974 -1445.18 28.2786 -40.7467 -1235.6742 12.5889 12.5889
13 3 -7.2747674 0.0 -39.5563 7.46048 -16.8772 223.577 -1450.63 222.022 -1446.1 0.0 222.022 -1446.1 28.6653 -39.5563 -1234.969 12.8986 12.8986
13 4 -7.2747674 0.0 -39.5563 7.46048 -16.8772 223.577 -1450.63 222.022 -1446.1 0.0 222.022 -1446.1 28.6653 -39.5563 -1234.969 12.8986 12.8986
13 5 -7.2747674 0.0 -39.5563 7.46048 -16.8772 223.577 -1450.63 222.022 -1446.1 0.0 222.022 -1446.1 28.6653 -39.5563 -1234.969 12.8986 12.8986
13 6 -7.2414985 0.0 -38.7062 7.45093 -17.0326 223.577 -1450.63 222.041 -1447.07 0.0 222.041 -1447.07 28.9526 -38.7062 -1234.7825 12.8174 12.8174
13 7 -7.2414985 0.0 -38.7062 7.45093 -17.0326 223.577 -1450.63 222.041 -1447.07 0.0 222.041 -1447.07 28.9526 -38.7062 -1234.7825 12.8174 12.8174
14 0 -7.383056 0.0 -42.3055 7.46125 -17.0232 223.577 -1450.63 222.226 -1444.08 0.0 222.226 -1444.08 28.5227 -42.3055 -1235.6368 11.961 11.961
14 1 -7.364311 0.0 -42.0814 7.45758 -16.985 223.577 -1450.63 222.247 -1444.12 0.0 222.247 -1444.12 28.3837 -42.0814 -1235.5708 12.0243 12.0243
14 2 -7.306255 0.0 -41.3989 7.45039 -16.8724 223.577 -1450.63 222.315 -1444.23 0.0 222.315 -1444.23 28.0912 -41.3989 -1235.2227 12.4192 12.4192
14 3 -7.306255 0.0 -41.3989 7.45039 -16.8724 223.577 -1450.63 222.315 -1444.23 0.0 222.315 -1444.23 28.0912 -41.3989 -1235.2227 12.4192 12.4192
14 4 -7.411184 0.0 -39.4559 7.41308 -13.9707 223.577 -1450.63 222.623 -1446.58 0.0 222.623 -1446.58 35.8245 -39.4559 -1227.5883 21.1644 21.1644
14 5 -6.795773 0.0 -32.6426 7.48761 -13.9306 223.577 -1450.63 222.862 -1447.27 0.0 222.862 -1447.27 34.6754 -32.6426 -1222.3752 25.8182 25.8182
14 6 -6.795773 0.0 -32.6426 7.48761 -13.9306 223.577 -1450.63 222.862 -1447.27 0.0 222.862 -1447.27 34.6754 -32.6426 -1222.3752 25.8182 25.8182
14 7 -6.6870317 0.0 -31.4824 7.5094 -13.8848 223.577 -1450.63 222.935 -1447.32 0.0 222.935 -1447.32 35.0307 -31.4824 -1220.8367 27.1186 27.1186
15 0 -7.206171 0.0 -36.3602 7.42885 -15.0581 223.577 -1450.63 222.333 -1448.63 0.0 222.333 -1448.63 27.145 -36.3602 -1235.5122 10.7944 10.7944
15 1 -7.206171 0.0 -36.3602 7.42885 -15.0581 223.577 -1450.63 222.333 -1448.63 0.0 222.333 -1448.63 27.145 -36.3602 -1235.5122 10.7944 10.7944
15 2 -7.206171 0.0 -36.3602 7.42885 -15.0581 223.577 -1450.63 222.333 -1448.63 0.0 222.333 -1448.63 27.145 -36.3602 -1235.5122 10.7944 10.7944
15 3 -7.206171 0.0 -36.3602 7.42885 -15.0581 223.577 -1450.63 222.333 -1448.63 0.0 222.333 -1448.63 27.145 -36.3602 -1235.5122 10.7944 10.7944
15 4 -7.178859 0.0 -36.0307 7.41085 -15.1327 223.577 -1450.63 222.323 -1448.78 0.0 222.323 -1448.78 26.9949 -36.0307 -1235.4928 10.7249 10.7249
15 5 -7.178859 0.0 -36.0307 7.41085 -15.1327 223.577 -1450.63 222.323 -1448.78 0.0 222.323 -1448.78 26.9949 -36.0307 -1235.4928 10.7249 10.7249
15 6 -7.212752 0.0 -36.431 7.44378 -14.9455 223.577 -1450.63 222.312 -1448.46 0.0 222.312 -1448.46 27.2035 -36.431 -1235.3755 11.0253 11.0253
15 7 -7.212752 0.0 -36.431 7.44378 -14.9455 223.577 -1450.63 222.312 -1448.46 0.0 222.312 -1448.46 27.2035 -36.431 -1235.3755 11.0253 11.0253
16 0 -7.8186407 0.0 -47.1471 7.80308 -16.0877 223.577 -1450.63 223.022 -1443.48 0.0 223.022 -1443.48 32.1585 -47.1471 -1235.4467 13.0929 13.0929
16 1 -7.2249722 0.0 -33.8693 7.56749 -15.3176 223.577 -1450.63 223.127 -1454.06 0.0 223.127 -1454.06 33.888 -33.8693 -1230.9144 17.0478 17.0478
16 2 -7.2348876 0.0 -34.5862 7.42628 -15.2495 223.577 -1450.63 222.458 -1452.23 0.0 222.458 -1452.23 33.7257 -34.5862 -1230.6324 15.37 15.37
16 3 -7.2137375 0.0 -33.6125 7.54823 -15.0925 223.577 -1450.63 222.863 -1453.67 0.0 222.863 -1453.67 34.1555 -33.6125 -1230.264 17.0885 17.0885
16 4 -7.241031 0.0 -34.5481 7.68025 -14.9553 223.577 -1450.63 222.327 -1451.5 0.0 222.327 -1451.5 33.9192 -34.5481 -1229.8019 17.1272 17.1272
16 5 -7.213424 0.0 -34.1959 7.63935 -14.9298 223.577 -1450.63 222.391 -1451.73 0.0 222.391 -1451.73 33.7537 -34.1959 -1229.7811 17.0295 17.0295
16 6 -7.0815897 0.0 -34.1045 7.62884 -17.1142 223.577 -1450.63 222.703 -1452.4 0.0 222.703 -1452.4 38.7117 -34.1045 -1225.0898 21.5266 21.5266
17 0 -7.2631817 0.0 -40.7784 7.43609 -16.6831 223.577 -1450.63 222.368 -1444.4 0.0 222.368 -1444.4 27.4267 -40.7784 -1235.3837 10.1162 10.1162
17 1 -6.7758174 0.0 -33.4211 7.56387 -15.7567 223.577 -1450.63 221.556 -1445.43 0.0 221.556 -1445.43 27.1681 -33.4211 -1230.1271 15.5948 15.5948
17 2 -6.8960233 0.0 -34.8038 7.45632 -15.1247 223.577 -1450.63 222.241 -1445.85 0.0 222.241 -1445.85 33.6438 -34.8038 -1224.769 19.5236 19.5236
17 3 -6.901239 0.0 -34.9198 7.46792 -15.0531 223.577 -1450.63 222.211 -1445.62 0.0 222.211 -1445.62 33.6932 -34.9198 -1224.6355 19.6688 19.6688
18 0 -7.469671 0.0 -46.3579 7.4482 -16.6374 223.577 -1450.63 222.41 -1439.15 0.0 222.41 -1439.15 27.9295 -46.3579 -1235.1683 6.08621 6.08621
18 1 -7.3775115 0.0 -44.0902 7.44067 -17.019 223.577 -1450.63 222.35 -1441.45 0.0 222.35 -1441.45 28.2537 -44.0902 -1234.9365 6.94677 6.94677
18 2 -7.343174 0.0 -44.9039 7.41045 -17.0393 223.577 -1450.63 222.403 -1439.78 0.0 222.403 -1439.78 27.844 -44.9039 -1234.437 7.08954 7.08954
18 3 -7.0639496 0.0 -39.5237 7.5654 -17.3347 223.577 -1450.63 222.306 -1443.44 0.0 222.306 -1443.44 31.9946 -39.5237 -1228.663 13.2376 13.2376
18 4 -7.2857103 0.0 -40.4425 7.55972 -14.8867 223.577 -1450.63 222.491 -1443.49 0.0 222.491 -1443.49 33.327 -40.4425 -1228.1145 14.6558 14.6558
18 5 -6.555601 0.0 -31.9252 7.30994 -14.2314 223.577 -1450.63 222.642 -1444.69 0.0 222.642 -1444.69 29.3084 -31.9252 -1224.6648 18.7252 18.7252
18 6 -6.7158217 0.0 -32.619 7.66281 -13.8768 223.577 -1450.63 222.535 -1445.17 0.0 222.535 -1445.17 32.8789 -32.619 -1222.3751 17.7221 17.7221
18 7 -6.6168814 0.0 -26.2423 7.71905 -16.6167 223.577 -1450.63 222.313 -1455.72 0.0 222.313 -1455.72 40.627 -26.2423 -1219.0223 24.059 24.059
19 0 -7.385824 0.0 -36.4749 7.4289 -14.3076 223.577 -1450.63 221.804 -1449.82 0.0 221.804 -1449.82 29.8538 -36.4749 -1234.6371 13.5521 13.5521
19 1 -6.970262 0.0 -30.1216 7.55816 -17.3979 223.577 -1450.63 221.163 -1454.75 0.0 221.163 -1454.75 30.6311 -30.1216 -1233.0775 14.1826 14.1826
19 2 -6.94592 0.0 -29.9081 7.56025 -17.4782 223.577 -1450.63 221.144 -1454.73 0.0 221.144 -1454.73 30.9013 -29.9081 -1232.5928 14.2368 14.2368
19 3 -6.9416966 0.0 -29.9548 7.55955 -17.6401 223.577 -1450.63 221.104 -1454.69 0.0 221.104 -1454.69 31.2802 -29.9548 -1232.2605 14.2944 14.2944
19 4 -7.1958175 0.0 -34.1797 7.39814 -14.0331 223.577 -1450.63 221.703 -1449.88 0.0 221.703 -1449.88 30.1677 -34.1797 -1232.189 15.707 15.707
19 5 -6.9340153 0.0 -32.6108 7.65234 -13.3828 223.577 -1450.63 221.254 -1446.29 0.0 221.254 -1446.29 28.1109 -32.6108 -1229.5359 17.0966 17.0966
19 6 -6.886472 0.0 -32.1316 7.7019 -13.6282 223.577 -1450.63 221.304 -1446.5 0.0 221.304 -1446.5 28.9344 -32.1316 -1228.3932 17.7406 17.7406
19 7 -6.66473 0.0 -29.5769 7.48514 -15.2068 223.577 -1450.63 221.505 -1449.05 0.0 221.505 -1449.05 28.8891 -29.5769 -1228.2328 16.7715 16.7715
20 0 -7.864019 0.0 -46.0567 7.73213 -17.6294 223.577 -1450.63 223.353 -1448.07 0.0 223.353 -1448.07 36.3004 -46.0567 -1234.4733 13.5129 13.5129
20 1 -7.864019 0.0 -46.0567 7.73213 -17.6294 223.577 -1450.63 223.353 -1448.07 0.0 223.353 -1448.07 36.3004 -46.0567 -1234.4733 13.5129 13.5129
20 2 -7.864019 0.0 -46.0567 7.73213 -17.6294 223.577 -1450.63 223.353 -1448.07 0.0 223.353 -1448.07 36.3004 -46.0567 -1234.4733 13.5129 13.5129
20 3 -7.862063 0.0 -46.0417 7.72816 -17.6175 223.577 -1450.63 223.356 -1448.06 0.0 223.356 -1448.06 36.2854 -46.0417 -1234.4604 13.5249 13.5249
20 4 -7.862063 0.0 -46.0417 7.72816 -17.6175 223.577 -1450.63 223.356 -1448.06 0.0 223.356 -1448.06 36.2854 -46.0417 -1234.4604 13.5249 13.5249
20 5 -7.862063 0.0 -46.0417 7.72816 -17.6175 223.577 -1450.63 223.356 -1448.06 0.0 223.356 -1448.06 36.2854 -46.0417 -1234.4604 13.5249 13.5249
20 6 -7.866956 0.0 -46.1251 7.72028 -17.5765 223.577 -1450.63 223.361 -1447.99 0.0 223.361 -1447.99 36.3276 -46.1251 -1234.4265 13.5775 13.5775
20 7 -7.866956 0.0 -46.1251 7.72028 -17.5765 223.577 -1450.63 223.361 -1447.99 0.0 223.361 -1447.99 36.3276 -46.1251 -1234.4265 13.5775 13.5775
21 0 -7.3597817 0.0 -40.079 7.68735 -15.0126 223.577 -1450.63 221.753 -1444.05 0.0 221.753 -1444.05 27.9065 -40.079 -1234.4695 12.8605 12.8605
21 1 -7.702397 0.0 -42.1598 7.77717 -14.3548 223.577 -1450.63 221.549 -1445.32 0.0 221.549 -1445.32 37.1055 -42.1598 -1228.8253 15.7093 15.7093
21 2 -7.69546 0.0 -42.0677 7.77535 -14.3638 223.577 -1450.63 221.542 -1445.35 0.0 221.542 -1445.35 37.1152 -42.0677 -1228.7605 15.732 15.732
21 3 -7.0404 0.0 -34.453 7.69936 -15.1598 223.577 -1450.63 221.71 -1447.59 0.0 221.71 -1447.59 38.1991 -34.453 -1222.1339 21.0215 21.0215
21 4 -7.019941 0.0 -34.2454 7.66616 -15.0167 223.577 -1450.63 221.681 -1447.44 0.0 221.681 -1447.44 37.889 -34.2454 -1222.1154 21.0693 21.0693
21 5 -7.015294 0.0 -34.3389 7.58419 -14.6964 223.577 -1450.63 221.619 -1446.93 0.0 221.619 -1446.93 37.572 -34.3389 -1222.0779 20.8411 20.8411
22 0 -7.243186 0.0 -38.7443 7.54813 -17.0051 223.577 -1450.63 222.448 -1447.49 0.0 222.448 -1447.49 29.4653 -38.7443 -1234.321 12.2628 12.2628
22 1 -7.243186 0.0 -38.7443 7.54813 -17.0051 223.577 -1450.63 222.448 -1447.49 0.0 222.448 -1447.49 29.4653 -38.7443 -1234.321 12.2628 12.2628
22 2 -7.243186 0.0 -38.7443 7.54813 -17.0051 223.577 -1450.63 222.448 -1447.49 0.0 222.448 -1447.49 29.4653 -38.7443 -1234.321 12.2628 12.2628
22 3 -7.219797 0.0 -38.6201 7.55613 -16.6726 223.577 -1450.63 222.516 -1447.06 0.0 222.516 -1447.06 29.1391 -38.6201 -1234.025 12.0795 12.0795
22 4 -7.219797 0.0 -38.6201 7.55613 -16.6726 223.577 -1450.63 222.516 -1447.06 0.0 222.516 -1447.06 29.1391 -38.6201 -1234.025 12.0795 12.0795
22 5 -7.219797 0.0 -38.6201 7.55613 -16.6726 223.577 -1450.63 222.516 -1447.06 0.0 222.516 -1447.06 29.1391 -38.6201 -1234.025 12.0795 12.0795
22 6 -7.24896 0.0 -39.3821 7.54808 -16.7284 223.577 -1450.63 222.408 -1446.26 0.0 222.408 -1446.26 29.242 -39.3821 -1233.9922 11.9021 11.9021
22 7 -7.24896 0.0 -39.3821 7.54808 -16.7284 223.577 -1450.63 222.408 -1446.26 0.0 222.408 -1446.26 29.242 -39.3821 -1233.9922 11.9021 11.9021
23 0 -7.2251406 0.0 -36.6568 7.65446 -15.6615 223.577 -1450.63 221.585 -1447.58 0.0 221.585 -1447.58 28.4078 -36.6568 -1234.244 16.5136 16.5136
23 1 -7.2251406 0.0 -36.6568 7.65446 -15.6615 223.577 -1450.63 221.585 -1447.58 0.0 221.585 -1447.58 28.4078 -36.6568 -1234.244 16.5136 16.5136
23 2 -7.2251406 0.0 -36.6568 7.65446 -15.6615 223.577 -1450.63 221.585 -1447.58 0.0 221.585 -1447.58 28.4078 -36.6568 -1234.244 16.5136 16.5136
23 3 -7.237475 0.0 -36.9489 7.67422 -15.5701 223.577 -1450.63 221.541 -1447.14 0.0 221.541 -1447.14 28.5355 -36.9489 -1234.0125 16.6087 16.6087
23 4 -7.237475 0.0 -36.9489 7.67422 -15.5701 223.577 -1450.63 221.541 -1447.14 0.0 221.541 -1447.14 28.5355 -36.9489 -1234.0125 16.6087 16.6087
23 5 -7.237475 0.0 -36.9489 7.67422 -15.5701 223.577 -1450.63 221.541 -1447.14 0.0 221.541 -1447.14 28.5355 -36.9489 -1234.0125 16.6087 16.6087
24 0 -7.310961 0.0 -35.7662 8.34086 -13.8462 223.577 -1450.63 222.075 -1448.24 0.0 222.075 -1448.24 27.7096 -35.7662 -1234.2217 12.385 12.385
24 1 -7.317969 0.0 -35.5782 8.35303 -13.8552 223.577 -1450.63 222.091 -1448.66 0.0 222.091 -1448.66 28.0447 -35.5782 -1234.1025 12.3669 12.3669
24 2 -7.2752023 0.0 -34.9304 8.34541 -13.7881 223.577 -1450.63 222.041 -1448.83 0.0 222.041 -1448.83 28.1865 -34.9304 -1233.5328 12.4866 12.4866
24 3 -7.4868703 0.0 -40.1985 7.77749 -14.3227 223.577 -1450.63 221.706 -1445.04 0.0 221.706 -1445.04 34.9746 -40.1985 -1228.5579 16.7729 16.7729
24 4 -7.4868703 0.0 -40.1985 7.77749 -14.3227 223.577 -1450.63 221.706 -1445.04 0.0 221.706 -1445.04 34.9746 -40.1985 -1228.5579 16.7729 16.7729
24 5 -7.4826508 0.0 -40.1023 7.78518 -14.3355 223.577 -1450.63 221.712 -1445.13 0.0 221.712 -1445.13 34.9641 -40.1023 -1228.5562 16.7422 16.7422
24 6 -7.4826508 0.0 -40.1023 7.78518 -14.3355 223.577 -1450.63 221.712 -1445.13 0.0 221.712 -1445.13 34.9641 -40.1023 -1228.5562 16.7422 16.7422
24 7 -7.4727516 0.0 -40.1262 7.76738 -14.3491 223.577 -1450.63 221.691 -1444.94 0.0 221.691 -1444.94 34.9162 -40.1262 -1228.4589 16.8168 16.8168
25 0 -6.929971 0.0 -32.4367 7.45495 -15.0423 223.577 -1450.63 221.786 -1449.28 0.0 221.786 -1449.28 26.6542 -32.4367 -1233.2765 14.2533 14.2533
25 1 -6.9359965 0.0 -32.4877 7.45966 -15.0776 223.577 -1450.63 221.781 -1449.32 0.0 221.781 -1449.32 26.7598 -32.4877 -1233.2668 14.2833 14.2833
25 2 -6.9359965 0.0 -32.4877 7.45966 -15.0776 223.577 -1450.63 221.781 -1449.32 0.0 221.781 -1449.32 26.7598 -32.4877 -1233.2668 14.2833 14.2833
25 3 -6.9359965 0.0 -32.4877 7.45966 -15.0776 223.577 -1450.63 221.781 -1449.32 0.0 221.781 -1449.32 26.7598 -32.4877 -1233.2668 14.2833 14.2833
25 4 -6.9271536 0.0 -32.4052 7.46065 -15.1154 223.577 -1450.63 221.775 -1449.33 0.0 221.775 -1449.33 26.782 -32.4052 -1233.1781 14.3727 14.3727
25 5 -6.9271536 0.0 -32.4052 7.46065 -15.1154 223.577 -1450.63 221.775 -1449.33 0.0 221.775 -1449.33 26.782 -32.4052 -1233.1781 14.3727 14.3727
25 6 -6.9271536 0.0 -32.4052 7.46065 -15.1154 223.577 -1450.63 221.775 -1449.33 0.0 221.775 -1449.33 26.782 -32.4052 -1233.1781 14.3727 14.3727
25 7 -6.9271536 0.0 -32.4052 7.46065 -15.1154 223.577 -1450.63 221.775 -1449.33 0.0 221.775 -1449.33 26.782 -32.4052 -1233.1781 14.3727 14.3727
26 0 -7.0869293 0.0 -32.5941 7.33369 -14.2987 223.577 -1450.63 221.168 -1450.09 0.0 221.168 -1450.09 28.2758 -32.5941 -1233.2404 16.8591 16.8591
26 1 -7.0869293 0.0 -32.5941 7.33369 -14.2987 223.577 -1450.63 221.168 -1450.09 0.0 221.168 -1450.09 28.2758 -32.5941 -1233.2404 16.8591 16.8591
26 2 -7.0869293 0.0 -32.5941 7.33369 -14.2987 223.577 -1450.63 221.168 -1450.09 0.0 221.168 -1450.09 28.2758 -32.5941 -1233.2404 16.8591 16.8591
26 3 -7.0592165 0.0 -32.303 7.33374 -14.2609 223.577 -1450.63 221.175 -1450.06 0.0 221.175 -1450.06 28.0716 -32.303 -1233.1165 16.7402 16.7402
26 4 -7.0592165 0.0 -32.303 7.33374 -14.2609 223.577 -1450.63 221.175 -1450.06 0.0 221.175 -1450.06 28.0716 -32.303 -1233.1165 16.7402 16.7402
26 5 -7.058648 0.0 -32.2467 7.33971 -14.2931 223.577 -1450.63 221.181 -1450.17 0.0 221.181 -1450.17 28.2064 -32.2467 -1233.0293 16.789 16.789
26 6 -7.058648 0.0 -32.2467 7.33971 -14.2931 223.577 -1450.63 221.181 -1450.17 0.0 221.181 -1450.17 28.2064 -32.2467 -1233.0293 16.789 16.789
26 7 -7.058648 0.0 -32.2467 7.33971 -14.2931 223.577 -1450.63 221.181 -1450.17 0.0 221.181 -1450.17 28.2064 -32.2467 -1233.0293 16.789 16.789
27 0 -7.2294083 0.0 -41.8362 7.45996 -17.1728 223.577 -1450.63 222.086 -1442.23 0.0 222.086 -1442.23 28.7497 -41.8362 -1233.2305 9.82229 9.82229
27 1 -7.2012935 0.0 -41.5217 7.45501 -17.2123 223.577 -1450.63 222.09 -1442.31 0.0 222.09 -1442.31 28.8346 -41.5217 -1232.9072 9.88348 9.88348
27 2 -7.0218935 0.0 -36.3955 7.56742 -16.2577 223.577 -1450.63 222.359 -1446.59 0.0 222.359 -1446.59 27.7821 -36.3955 -1232.8444 14.0201 14.0201
27 3 -7.0317335 0.0 -38.1208 7.51726 -16.718 223.577 -1450.63 222.015 -1444.09 0.0 222.015 -1444.09 28.6146 -38.1208 -1231.5812 11.4468 11.4468
27 4 -7.144727 0.0 -41.4026 7.50319 -16.2309 223.577 -1450.63 222.178 -1440.65 0.0 222.178 -1440.65 34.0984 -41.4026 -1225.7762 14.82 14.82
27 5 -7.01168 0.0 -36.9793 7.46834 -15.9377 223.577 -1450.63 221.839 -1444.55 0.0 221.839 -1444.55 34.3876 -36.9793 -1225.3027 17.7838 17.7838
27 6 -7.5248847 0.0 -41.7771 7.6779 -14.91 223.577 -1450.63 222.125 -1444.61 0.0 222.125 -1444.61 43.0002 -41.7771 -1221.2618 22.0588 22.0588
27 7 -7.50608 0.0 -41.5748 7.69507 -15.0175 223.577 -1450.63 222.095 -1444.65 0.0 222.095 -1444.65 43.2428 -41.5748 -1220.8871 22.2714 22.2714
28 0 -7.54205 0.0 -40.6621 7.37216 -16.1873 223.577 -1450.63 222.86 -1449.5 0.0 222.86 -1449.5 34.1505 -40.6621 -1233.1516 14.3718 14.3718
28 1 -7.5667 0.0 -40.784 7.42855 -16.1478 223.577 -1450.63 222.855 -1449.58 0.0 222.855 -1449.58 34.5339 -40.784 -1232.9751 14.53 14.53
28 2 -7.582315 0.0 -40.839 7.48459 -16.0643 223.577 -1450.63 222.855 -1449.58 0.0 222.855 -1449.58 34.787 -40.839 -1232.777 14.8058 14.8058
28 3 -6.897609 0.0 -31.8516 7.84112 -15.8553 223.577 -1450.63 223.124 -1451.94 0.0 223.124 -1451.94 33.153 -31.8516 -1227.5145 18.3635 18.3635
28 4 -6.880717 0.0 -31.4531 7.85004 -15.8006 223.577 -1450.63 223.136 -1452.23 0.0 223.136 -1452.23 33.1685 -31.4531 -1227.3785 18.5337 18.5337
28 5 -7.2027807 0.0 -36.6145 7.92971 -15.4333 223.577 -1450.63 223.153 -1449.05 0.0 223.153 -1449.05 43.8252 -36.6145 -1218.6864 29.5702 29.5702
28 6 -7.0337234 0.0 -34.9398 7.7728 -15.4689 223.577 -1450.63 223.273 -1449.34 0.0 223.273 -1449.34 42.4247 -34.9398 -1218.5822 29.6176 29.6176
29 0 -7.745856 0.0 -47.9067 7.72838 -15.6225 223.577 -1450.63 221.879 -1439.0 0.0 221.879 -1439.0 32.1788 -47.9067 -1232.8489 16.0963 16.0963
29 1 -7.715653 0.0 -47.2141 7.7158 -15.5039 223.577 -1450.63 221.945 -1439.58 0.0 221.945 -1439.58 32.1334 -47.2141 -1232.7156 16.3934 16.3934
29 2 -6.9813724 0.0 -36.7127 7.3079 -15.9417 223.577 -1450.63 222.092 -1445.11 0.0 222.092 -1445.11 29.601 -36.7127 -1230.1296 14.5021 14.5021
29 3 -6.9802423 0.0 -37.2995 7.29597 -15.2116 223.577 -1450.63 221.909 -1443.19 0.0 221.909 -1443.19 31.7918 -37.2995 -1226.7886 21.4237 21.4237
30 0 -7.636669 0.0 -42.5935 7.71426 -15.4364 223.577 -1450.63 223.157 -1447.24 0.0 223.157 -1447.24 34.2362 -42.5935 -1232.4403 15.6838 15.6838
30 1 -7.626075 0.0 -42.5083 7.71141 -15.4573 223.577 -1450.63 223.148 -1447.21 0.0 223.148 -1447.21 34.217 -42.5083 -1232.3533 15.6666 15.6666
30 2 -7.626075 0.0 -42.5083 7.71141 -15.4573 223.577 -1450.63 223.148 -1447.21 0.0 223.148 -1447.21 34.217 -42.5083 -1232.3533 15.6666 15.6666
30 3 -7.6246676 0.0 -42.5096 7.7105 -15.4655 223.577 -1450.63 223.145 -1447.19 0.0 223.145 -1447.19 34.2286 -42.5096 -1232.3259 15.6659 15.6659
30 4 -7.6246676 0.0 -42.5096 7.7105 -15.4655 223.577 -1450.63 223.145 -1447.19 0.0 223.145 -1447.19 34.2286 -42.5096 -1232.3259 15.6659 15.6659
30 5 -7.103626 0.0 -33.8547 7.84703 -17.0179 223.577 -1450.63 223.29 -1453.62 0.0 223.29 -1453.62 38.0918 -33.8547 -1226.0929 22.6476 22.6476
30 6 -7.0732307 0.0 -33.3981 7.84095 -17.0495 223.577 -1450.63 223.264 -1453.83 0.0 223.264 -1453.83 38.1119 -33.3981 -1225.8522 22.671 22.671
30 7 -7.028555 0.0 -32.7888 7.83546 -17.0819 223.577 -1450.63 223.217 -1454.01 0.0 223.217 -1454.01 38.1404 -32.7888 -1225.4414 22.7196 22.7196
31 0 -7.245813 0.0 -38.9455 7.56897 -17.1984 223.577 -1450.63 221.094 -1445.29 0.0 221.094 -1445.29 31.1027 -38.9455 -1232.0388 14.801 14.801
32 0 -7.794012 0.0 -48.7305 7.58904 -16.5756 223.577 -1450.63 221.813 -1439.58 0.0 221.813 -1439.58 34.5955 -48.7305 -1231.902 12.8412 12.8412
32 1 -7.780884 0.0 -48.6339 7.5836 -16.5701 223.577 -1450.63 221.821 -1439.53 0.0 221.821 -1439.53 34.4482 -48.6339 -1231.8947 12.8134 12.8134
32 2 -7.56308 0.0 -39.4041 7.97655 -16.0105 223.577 -1450.63 222.202 -1449.66 0.0 222.202 -1449.66 36.992 -39.4041 -1229.8701 18.529 18.529
32 3 -7.821761 0.0 -48.2735 7.78525 -17.85 223.577 -1450.63 221.696 -1441.53 0.0 221.696 -1441.53 38.8778 -48.2735 -1229.2297 15.3885 15.3885
32 4 -7.747675 0.0 -46.0027 8.25405 -15.0979 223.577 -1450.63 222.367 -1441.39 0.0 222.367 -1441.39 39.4278 -46.0027 -1225.5979 21.3705 21.3705
32 5 -7.275918 0.0 -39.9536 7.81154 -14.5173 223.577 -1450.63 222.26 -1442.97 0.0 222.26 -1442.97 36.4947 -39.9536 -1224.1688 21.6783 21.6783
32 6 -7.210628 0.0 -37.5785 7.84396 -12.8584 223.577 -1450.63 222.043 -1443.53 0.0 222.043 -1443.53 34.9303 -37.5785 -1224.1353 20.9414 20.9414
32 7 -6.9531894 0.0 -31.8667 7.93794 -15.8303 223.577 -1450.63 222.05 -1450.99 0.0 222.05 -1450.99 39.7588 -31.8667 -1221.0479 23.3892 23.3892
33 0 -7.3269777 0.0 -40.6218 7.50274 -13.9839 223.577 -1450.63 221.519 -1441.57 0.0 221.519 -1441.57 33.5396 -40.6218 -1227.133 16.7881 16.7881
34 0 -6.9749966 0.0 -34.2557 7.50624 -16.6394 223.577 -1450.63 221.526 -1448.32 0.0 221.526 -1448.32 35.5276 -34.2557 -1225.5221 16.0549 16.0549
35 0 -6.911048 0.0 -30.7679 7.83379 -13.2929 223.577 -1450.63 222.947 -1451.01 0.0 222.947 -1451.01 34.0405 -30.7679 -1224.7904 21.4504 21.4504
36 0 -6.7961264 0.0 -36.0616 7.48601 -15.7264 223.577 -1450.63 222.455 -1443.16 0.0 222.455 -1443.16 32.8229 -36.0616 -1223.9437 18.1611 18.1611
37 0 -6.7175465 0.0 -28.1232 8.01373 -15.7692 223.577 -1450.63 222.129 -1452.87 0.0 222.129 -1452.87 36.224 -28.1232 -1222.6401 25.3845 25.3845
38 0 -6.610447 0.0 -28.2807 8.2001 -13.8392 223.577 -1450.63 222.447 -1449.15 0.0 222.447 -1449.15 32.5373 -28.2807 -1222.4464 26.2246 26.2246
39 0 -7.2168584 0.0 -38.0523 7.5019 -14.6738 223.577 -1450.63 221.659 -1444.65 0.0 221.659 -1444.65 42.1043 -38.0523 -1218.939 27.5383 27.5383
40 0 -6.9718094 0.0 -34.1204 8.17652 -16.813 223.577 -1450.63 222.597 -1449.27 0.0 222.597 -1449.27 45.4588 -34.1204 -1215.3346 33.4061 33.4061
