# Supplementary material for: The impact of curcumin derived polyphenols on the structure and flexibility COVID-19 main protease binding pocket: a molecular dynamics simulation study
Source: PeerJ. 2021 Jul 19;9:e11590. doi: 10.7717/peerj.11590 (PMC8297469; doi:10.7717/peerj.11590)
Supplement: Supplemental Information 10 [file peerj-09-11590-s010.csv]

Cluster ClusterRank deltaG deltaGelec deltaGvdw deltaGligsolvnonpol deltaGligsolvpol deltaGprotsolvnonpol deltaGprotsolvpol deltaGcompsolvnonpol deltaGcompsolvpol extraFull surfFull solvFull IntraFull InterFull FullFitness SimpleFitness Energy
0 0 -8.051247 0.0 -51.3586 6.93551 -17.6368 223.577 -1450.63 222.685 -1443.14 0.0 222.685 -1443.14 19.0545 -51.3586 -1252.759 -0.77837 -0.77837
0 1 -7.5371866 0.0 -39.7898 6.96084 -17.4301 223.577 -1450.63 223.101 -1453.02 0.0 223.101 -1453.02 16.9846 -39.7898 -1252.7242 -0.058469 -0.058469
0 2 -7.3525434 0.0 -41.9972 6.92349 -16.5088 223.577 -1450.63 223.051 -1445.65 0.0 223.051 -1445.65 15.6074 -41.9972 -1248.9888 2.88744 2.88744
0 3 -7.2658763 0.0 -37.9794 7.06447 -16.7628 223.577 -1450.63 223.096 -1450.55 0.0 223.096 -1450.55 18.7036 -37.9794 -1246.7299 6.55832 6.55832
0 4 -7.632834 0.0 -46.1901 7.206 -16.7532 223.577 -1450.63 223.008 -1443.49 0.0 223.008 -1443.49 20.943 -46.1901 -1245.729 6.87132 6.87132
0 5 -7.064045 0.0 -35.7673 7.13067 -17.0004 223.577 -1450.63 223.221 -1451.0 0.0 223.221 -1451.0 18.6771 -35.7673 -1244.8693 8.4993 8.4993
0 6 -7.575675 0.0 -41.7623 7.0875 -15.8959 223.577 -1450.63 222.797 -1448.4 0.0 222.797 -1448.4 24.1342 -41.7623 -1243.2311 10.9252 10.9252
0 7 -7.1450253 0.0 -36.6 7.39052 -16.2814 223.577 -1450.63 223.224 -1449.92 0.0 223.224 -1449.92 21.005 -36.6 -1242.291 11.5878 11.5878
0 8 -7.090528 0.0 -36.6974 7.31908 -13.6395 223.577 -1450.63 223.135 -1446.21 0.0 223.135 -1446.21 23.6319 -36.6974 -1236.1405 17.6169 17.6169
0 9 -6.645376 0.0 -30.4175 7.12048 -17.2475 223.577 -1450.63 223.246 -1452.73 0.0 223.246 -1452.73 28.5431 -30.4175 -1231.3584 19.4593 19.4593
1 0 -7.314234 0.0 -37.2821 6.73733 -15.6368 223.577 -1450.63 221.726 -1449.68 0.0 221.726 -1449.68 13.8466 -37.2821 -1251.3896 -0.444277 -0.444277
1 1 -7.435973 0.0 -38.9174 6.78537 -15.2038 223.577 -1450.63 221.458 -1448.22 0.0 221.458 -1448.22 15.958 -38.9174 -1249.7213 1.13346 1.13346
1 2 -7.1674585 0.0 -36.5773 6.74818 -16.5575 223.577 -1450.63 221.658 -1449.17 0.0 221.658 -1449.17 14.7115 -36.5773 -1249.3779 1.48828 1.48828
1 3 -6.824511 0.0 -32.5599 6.75101 -15.5433 223.577 -1450.63 221.666 -1448.77 0.0 221.666 -1448.77 13.8764 -32.5599 -1245.7875 4.7224 4.7224
1 4 -7.2978563 0.0 -40.1277 6.93966 -15.7039 223.577 -1450.63 221.546 -1444.49 0.0 221.546 -1444.49 24.2054 -40.1277 -1238.8662 9.38698 9.38698
1 5 -7.2349877 0.0 -38.5712 7.15268 -18.6187 223.577 -1450.63 221.498 -1448.38 0.0 221.498 -1448.38 30.3035 -38.5712 -1235.1497 13.0729 13.0729
1 6 -6.8216095 0.0 -31.8163 7.03289 -15.6484 223.577 -1450.63 221.788 -1449.73 0.0 221.788 -1449.73 25.823 -31.8163 -1233.9353 15.2459 15.2459
1 7 -6.2005463 0.0 -25.0014 6.90607 -16.8369 223.577 -1450.63 222.027 -1451.87 0.0 222.027 -1451.87 22.5302 -25.0014 -1232.3142 19.9655 19.9655
2 0 -7.908961 0.0 -47.0452 6.98069 -17.1026 223.577 -1450.63 221.308 -1444.75 0.0 221.308 -1444.75 19.2506 -47.0452 -1251.2366 -2.43727 -2.43727
2 1 -7.518106 0.0 -38.6676 6.95189 -16.8133 223.577 -1450.63 221.309 -1451.07 0.0 221.309 -1451.07 18.1555 -38.6676 -1250.2731 -0.437179 -0.437179
2 2 -7.2943606 0.0 -35.3327 7.01938 -17.6544 223.577 -1450.63 221.383 -1453.42 0.0 221.383 -1453.42 18.2394 -35.3327 -1249.1304 1.52973 1.52973
2 3 -7.5875115 0.0 -44.5685 7.00489 -16.9218 223.577 -1450.63 221.303 -1443.1 0.0 221.303 -1443.1 20.2235 -44.5685 -1246.142 1.4614 1.4614
2 4 -7.0351057 0.0 -34.4943 7.14342 -14.784 223.577 -1450.63 221.708 -1447.92 0.0 221.708 -1447.92 17.0251 -34.4943 -1243.6813 4.7761 4.7761
2 5 -6.910918 0.0 -35.9499 6.88194 -16.9043 223.577 -1450.63 221.297 -1445.53 0.0 221.297 -1445.53 18.9171 -35.9499 -1241.2659 6.07236 6.07236
2 6 -7.4773674 0.0 -41.1317 6.87761 -17.258 223.577 -1450.63 221.487 -1447.43 0.0 221.487 -1447.43 28.6116 -41.1317 -1238.4631 8.88499 8.88499
2 7 -7.0465617 0.0 -34.3648 7.00742 -17.6987 223.577 -1450.63 221.286 -1450.78 0.0 221.286 -1450.78 25.5045 -34.3648 -1238.3544 9.32488 9.32488
3 0 -7.1066384 0.0 -34.9072 6.73777 -17.0148 223.577 -1450.63 222.343 -1452.29 0.0 222.343 -1452.29 13.9573 -34.9072 -1250.897 2.4614 2.4614
3 1 -7.197304 0.0 -37.5003 6.85162 -17.7854 223.577 -1450.63 221.801 -1449.52 0.0 221.801 -1449.52 23.1547 -37.5003 -1242.0646 10.1389 10.1389
3 2 -6.3513517 0.0 -26.4698 6.80797 -16.3764 223.577 -1450.63 222.748 -1452.87 0.0 222.748 -1452.87 15.7898 -26.4698 -1240.802 10.8901 10.8901
3 3 -6.72851 0.0 -30.8877 6.78007 -18.7646 223.577 -1450.63 222.266 -1453.89 0.0 222.266 -1453.89 22.6757 -30.8877 -1239.836 11.2667 11.2667
3 4 -6.5838914 0.0 -29.3831 6.75163 -18.4091 223.577 -1450.63 222.317 -1453.62 0.0 222.317 -1453.62 22.392 -29.3831 -1238.2941 12.7307 12.7307
3 5 -7.079837 0.0 -39.7028 6.86313 -17.5341 223.577 -1450.63 221.997 -1444.23 0.0 221.997 -1444.23 25.8324 -39.7028 -1236.1034 12.7438 12.7438
3 6 -7.1334567 0.0 -40.6407 6.87974 -17.5801 223.577 -1450.63 222.025 -1443.72 0.0 222.025 -1443.72 26.2639 -40.6407 -1236.0718 12.744 12.744
3 7 -7.109048 0.0 -40.1917 6.87732 -17.5662 223.577 -1450.63 222.067 -1444.07 0.0 222.067 -1444.07 26.1506 -40.1917 -1236.0441 12.7394 12.7394
4 0 -7.4216013 0.0 -41.6727 6.86847 -16.03 223.577 -1450.63 222.607 -1446.2 0.0 222.607 -1446.2 15.092 -41.6727 -1250.1736 3.64029 3.64029
4 1 -7.392323 0.0 -41.2387 6.87736 -16.0 223.577 -1450.63 222.679 -1446.46 0.0 222.679 -1446.46 14.8703 -41.2387 -1250.1494 3.60519 3.60519
4 2 -7.392323 0.0 -41.2387 6.87736 -16.0 223.577 -1450.63 222.679 -1446.46 0.0 222.679 -1446.46 14.8703 -41.2387 -1250.1494 3.60519 3.60519
4 3 -7.3872395 0.0 -41.1516 6.87325 -15.9852 223.577 -1450.63 222.677 -1446.5 0.0 222.677 -1446.5 14.8592 -41.1516 -1250.1154 3.60112 3.60112
4 4 -7.15101 0.0 -37.8327 6.76087 -15.775 223.577 -1450.63 222.377 -1447.27 0.0 222.377 -1447.27 15.041 -37.8327 -1247.6848 4.6949 4.6949
4 5 -7.156687 0.0 -37.8824 6.7629 -15.6484 223.577 -1450.63 222.373 -1447.15 0.0 222.373 -1447.15 15.0796 -37.8824 -1247.5798 4.66306 4.66306
4 6 -7.156687 0.0 -37.8824 6.7629 -15.6484 223.577 -1450.63 222.373 -1447.15 0.0 222.373 -1447.15 15.0796 -37.8824 -1247.5798 4.66306 4.66306
4 7 -7.156687 0.0 -37.8824 6.7629 -15.6484 223.577 -1450.63 222.373 -1447.15 0.0 222.373 -1447.15 15.0796 -37.8824 -1247.5798 4.66306 4.66306
4 8 -7.148446 0.0 -37.7322 6.76492 -15.5841 223.577 -1450.63 222.36 -1447.16 0.0 222.36 -1447.16 15.0825 -37.7322 -1247.4497 4.66216 4.66216
4 9 -7.148446 0.0 -37.7322 6.76492 -15.5841 223.577 -1450.63 222.36 -1447.16 0.0 222.36 -1447.16 15.0825 -37.7322 -1247.4497 4.66216 4.66216
4 10 -7.148446 0.0 -37.7322 6.76492 -15.5841 223.577 -1450.63 222.36 -1447.16 0.0 222.36 -1447.16 15.0825 -37.7322 -1247.4497 4.66216 4.66216
4 11 -7.148446 0.0 -37.7322 6.76492 -15.5841 223.577 -1450.63 222.36 -1447.16 0.0 222.36 -1447.16 15.0825 -37.7322 -1247.4497 4.66216 4.66216
4 12 -6.854656 0.0 -31.8481 7.178 -15.5091 223.577 -1450.63 222.702 -1451.27 0.0 222.702 -1451.27 19.5908 -31.8481 -1240.8253 11.6238 11.6238
4 13 -7.1521173 0.0 -37.054 6.94503 -14.9364 223.577 -1450.63 222.365 -1447.35 0.0 222.365 -1447.35 21.9892 -37.054 -1240.0498 11.9365 11.9365
4 14 -6.7882085 0.0 -33.584 7.00252 -16.4555 223.577 -1450.63 222.774 -1448.83 0.0 222.774 -1448.83 21.8407 -33.584 -1237.7992 14.0024 14.0024
4 15 -6.687442 0.0 -32.8507 6.98513 -16.14 223.577 -1450.63 222.581 -1447.73 0.0 222.581 -1447.73 22.4745 -32.8507 -1235.5251 14.7939 14.7939
5 0 -7.5094733 0.0 -37.9234 7.1837 -15.5718 223.577 -1450.63 222.241 -1451.92 0.0 222.241 -1451.92 17.4778 -37.9234 -1250.1246 3.46945 3.46945
5 1 -7.272168 0.0 -37.6532 7.12423 -16.4569 223.577 -1450.63 222.204 -1449.38 0.0 222.204 -1449.38 18.5867 -37.6532 -1246.2426 7.90139 7.90139
5 2 -7.0568647 0.0 -33.2694 7.19996 -15.0667 223.577 -1450.63 222.708 -1451.91 0.0 222.708 -1451.91 18.1303 -33.2694 -1244.3412 8.63345 8.63345
5 3 -6.581184 0.0 -26.9555 7.17003 -14.503 223.577 -1450.63 222.954 -1453.76 0.0 222.954 -1453.76 16.5324 -26.9555 -1241.2291 12.6306 12.6306
5 4 -6.564022 0.0 -27.4666 7.4144 -15.507 223.577 -1450.63 222.575 -1452.73 0.0 222.575 -1452.73 19.2594 -27.4666 -1238.3622 14.8445 14.8445
5 5 -6.4166646 0.0 -26.0952 7.37117 -15.6471 223.577 -1450.63 222.291 -1452.21 0.0 222.291 -1452.21 18.3006 -26.0952 -1237.7135 15.2038 15.2038
5 6 -6.6937227 0.0 -29.6726 7.01826 -15.0506 223.577 -1450.63 221.957 -1450.64 0.0 221.957 -1450.64 20.8155 -29.6726 -1237.54 15.4035 15.4035
5 7 -6.3497243 0.0 -25.3126 7.37383 -14.9924 223.577 -1450.63 222.791 -1452.44 0.0 222.791 -1452.44 18.1415 -25.3126 -1236.8201 18.4146 18.4146
6 0 -7.295447 0.0 -39.1702 6.863 -16.742 223.577 -1450.63 222.13 -1447.99 0.0 222.13 -1447.99 15.3682 -39.1702 -1249.662 3.57943 3.57943
6 1 -7.311607 0.0 -39.1242 6.86748 -16.525 223.577 -1450.63 222.181 -1448.18 0.0 222.181 -1448.18 15.5083 -39.1242 -1249.6149 3.86359 3.86359
6 2 -7.311607 0.0 -39.1242 6.86748 -16.525 223.577 -1450.63 222.181 -1448.18 0.0 222.181 -1448.18 15.5083 -39.1242 -1249.6149 3.86359 3.86359
6 3 -7.276336 0.0 -39.2042 6.85171 -16.9319 223.577 -1450.63 222.109 -1447.8 0.0 222.109 -1447.8 15.3652 -39.2042 -1249.53 3.49563 3.49563
6 4 -7.276336 0.0 -39.2042 6.85171 -16.9319 223.577 -1450.63 222.109 -1447.8 0.0 222.109 -1447.8 15.3652 -39.2042 -1249.53 3.49563 3.49563
6 5 -6.7115993 0.0 -31.8808 6.94084 -17.1282 223.577 -1450.63 222.393 -1450.39 0.0 222.393 -1450.39 22.6811 -31.8808 -1237.1968 15.3993 15.3993
6 6 -6.762012 0.0 -32.8767 6.98059 -17.2047 223.577 -1450.63 222.264 -1449.49 0.0 222.264 -1449.49 23.6388 -32.8767 -1236.4639 14.6816 14.6816
6 7 -6.7051063 0.0 -32.6335 6.96048 -17.2878 223.577 -1450.63 222.225 -1448.99 0.0 222.225 -1448.99 23.1755 -32.6335 -1236.223 14.2156 14.2156
7 0 -7.2894373 0.0 -36.1915 6.9236 -16.4473 223.577 -1450.63 221.601 -1451.29 0.0 221.601 -1451.29 16.2726 -36.1915 -1249.608 3.26018 3.26018
7 1 -7.303399 0.0 -36.4797 6.92961 -16.4759 223.577 -1450.63 221.535 -1450.99 0.0 221.535 -1450.99 16.505 -36.4797 -1249.4297 3.00678 3.00678
7 2 -7.451551 0.0 -37.3599 6.93973 -15.1575 223.577 -1450.63 221.751 -1451.05 0.0 221.751 -1451.05 20.4966 -37.3599 -1246.1624 6.29225 6.29225
7 3 -7.4468575 0.0 -37.3148 6.93798 -15.1403 223.577 -1450.63 221.739 -1451.01 0.0 221.739 -1451.01 20.482 -37.3148 -1246.1038 6.28734 6.28734
7 4 -6.7385664 0.0 -30.748 6.81176 -15.4117 223.577 -1450.63 221.426 -1449.57 0.0 221.426 -1449.57 14.7935 -30.748 -1244.0984 6.47406 6.47406
7 5 -7.1145706 0.0 -34.8668 7.13171 -17.3021 223.577 -1450.63 221.437 -1450.76 0.0 221.437 -1450.76 24.8121 -34.8668 -1239.3777 11.792 11.792
7 6 -6.825277 0.0 -31.821 6.95811 -17.6217 223.577 -1450.63 221.36 -1451.21 0.0 221.36 -1451.21 23.4706 -31.821 -1238.2003 13.6026 13.6026
7 7 -7.2306685 0.0 -36.7758 7.10225 -14.8714 223.577 -1450.63 221.831 -1447.93 0.0 221.831 -1447.93 26.3249 -36.7758 -1236.55 14.0678 14.0678
8 0 -7.303425 0.0 -39.3673 6.86017 -16.9396 223.577 -1450.63 222.028 -1447.86 0.0 222.028 -1447.86 15.6759 -39.3673 -1249.5234 3.0482 3.0482
8 1 -7.20657 0.0 -38.3523 6.76906 -17.4727 223.577 -1450.63 222.099 -1448.63 0.0 222.099 -1448.63 15.4872 -38.3523 -1249.3961 3.76473 3.76473
8 2 -6.8183722 0.0 -28.6725 6.91078 -16.0723 223.577 -1450.63 222.099 -1455.63 0.0 222.099 -1455.63 14.9904 -28.6725 -1247.2131 7.07165 7.07165
8 3 -6.8195477 0.0 -29.0956 6.90231 -16.1171 223.577 -1450.63 222.194 -1455.2 0.0 222.194 -1455.2 15.0973 -29.0956 -1247.0043 7.76577 7.76577
8 4 -7.1089363 0.0 -37.1201 6.94239 -16.7758 223.577 -1450.63 222.109 -1447.99 0.0 222.109 -1447.99 16.1891 -37.1201 -1246.812 4.72131 4.72131
8 5 -7.101606 0.0 -37.0691 6.93698 -16.8053 223.577 -1450.63 222.111 -1447.99 0.0 222.111 -1447.99 16.1842 -37.0691 -1246.7639 4.76156 4.76156
8 6 -6.714658 0.0 -27.5225 6.92268 -16.1541 223.577 -1450.63 222.069 -1455.73 0.0 222.069 -1455.73 15.3593 -27.5225 -1245.8242 8.07002 8.07002
8 7 -6.529476 0.0 -28.2556 6.95905 -16.0092 223.577 -1450.63 222.412 -1451.9 0.0 222.412 -1451.9 16.2418 -28.2556 -1241.5018 12.7453 12.7453
9 0 -7.3629375 0.0 -40.234 6.86462 -15.5204 223.577 -1450.63 222.069 -1446.13 0.0 222.069 -1446.13 15.2032 -40.234 -1249.0918 5.04781 5.04781
9 1 -7.3149815 0.0 -39.7509 6.86643 -15.4458 223.577 -1450.63 222.117 -1446.09 0.0 222.117 -1446.09 15.3751 -39.7509 -1248.3489 5.16379 5.16379
9 2 -7.1022706 0.0 -39.767 6.77598 -16.0608 223.577 -1450.63 221.752 -1442.78 0.0 221.752 -1442.78 14.1611 -39.767 -1246.634 6.40812 6.40812
9 3 -7.1009946 0.0 -39.7457 6.77298 -16.0156 223.577 -1450.63 221.751 -1442.75 0.0 221.751 -1442.75 14.1366 -39.7457 -1246.6082 6.43629 6.43629
9 4 -6.896024 0.0 -34.0911 6.79037 -15.6964 223.577 -1450.63 221.657 -1447.65 0.0 221.657 -1447.65 15.4416 -34.0911 -1244.6426 7.01993 7.01993
9 5 -6.634433 0.0 -29.1299 6.90314 -14.681 223.577 -1450.63 221.861 -1450.17 0.0 221.861 -1450.17 15.1633 -29.1299 -1242.2756 7.00092 7.00092
9 6 -6.4906154 0.0 -26.7883 6.89076 -13.6225 223.577 -1450.63 221.615 -1450.02 0.0 221.615 -1450.02 15.436 -26.7883 -1239.7573 13.6725 13.6725
9 7 -6.313368 0.0 -24.9808 6.82365 -13.9885 223.577 -1450.63 221.539 -1450.27 0.0 221.539 -1450.27 16.0312 -24.9808 -1237.6807 14.5999 14.5999
10 0 -7.63302 0.0 -45.1375 6.95409 -16.9202 223.577 -1450.63 222.331 -1444.63 0.0 222.331 -1444.63 18.8898 -45.1375 -1248.5466 4.13303 4.13303
10 1 -7.4884624 0.0 -44.8632 6.85927 -18.1037 223.577 -1450.63 222.362 -1444.07 0.0 222.362 -1444.07 19.3075 -44.8632 -1247.2637 5.36713 5.36713
10 2 -7.3341813 0.0 -40.0995 7.41567 -15.5238 223.577 -1450.63 222.425 -1445.57 0.0 222.425 -1445.57 20.0957 -40.0995 -1243.1487 10.4928 10.4928
10 3 -7.4728665 0.0 -43.1859 7.45083 -17.2334 223.577 -1450.63 222.47 -1444.79 0.0 222.47 -1444.79 29.238 -43.1859 -1236.268 15.8531 15.8531
10 4 -7.1476 0.0 -35.8998 7.33854 -15.0656 223.577 -1450.63 222.416 -1448.66 0.0 222.416 -1448.66 29.6518 -35.8998 -1232.4921 20.3663 20.3663
10 5 -7.4922395 0.0 -42.1049 7.35089 -15.8078 223.577 -1450.63 222.22 -1445.12 0.0 222.22 -1445.12 32.8685 -42.1049 -1232.1365 19.9702 19.9702
10 6 -7.2082663 0.0 -35.5765 7.34266 -15.42 223.577 -1450.63 222.216 -1450.19 0.0 222.216 -1450.19 32.2555 -35.5765 -1231.2949 20.5709 20.5709
11 0 -7.0501604 0.0 -33.2463 6.9878 -16.2182 223.577 -1450.63 222.989 -1453.75 0.0 222.989 -1453.75 15.6381 -33.2463 -1248.3691 7.9064 7.9064
11 1 -7.023587 0.0 -32.6823 6.999 -16.5488 223.577 -1450.63 222.969 -1454.47 0.0 222.969 -1454.47 15.9155 -32.6823 -1248.2678 8.13836 8.13836
11 2 -6.6098557 0.0 -26.8424 7.24864 -17.0461 223.577 -1450.63 222.912 -1456.76 0.0 222.912 -1456.76 19.704 -26.8424 -1240.9865 15.564 15.564
11 3 -6.634977 0.0 -25.2057 7.40211 -15.9281 223.577 -1450.63 222.831 -1458.22 0.0 222.831 -1458.22 19.8811 -25.2057 -1240.7136 14.8052 14.8052
11 4 -6.638239 0.0 -25.4856 7.39813 -16.0443 223.577 -1450.63 222.842 -1457.98 0.0 222.842 -1457.98 19.9268 -25.4856 -1240.6968 14.9276 14.9276
11 5 -6.8126216 0.0 -28.9477 7.50482 -16.3967 223.577 -1450.63 223.065 -1456.01 0.0 223.065 -1456.01 24.9257 -28.9477 -1236.967 18.2574 18.2574
12 0 -7.0605474 0.0 -33.2184 6.8646 -15.7274 223.577 -1450.63 221.797 -1451.82 0.0 221.797 -1451.82 15.0222 -33.2184 -1248.2191 4.9962 4.9962
12 1 -7.061672 0.0 -33.2545 6.86349 -15.7309 223.577 -1450.63 221.792 -1451.78 0.0 221.792 -1451.78 15.0598 -33.2545 -1248.1827 5.01021 5.01021
12 2 -7.061672 0.0 -33.2545 6.86349 -15.7309 223.577 -1450.63 221.792 -1451.78 0.0 221.792 -1451.78 15.0598 -33.2545 -1248.1827 5.01021 5.01021
12 3 -7.061672 0.0 -33.2545 6.86349 -15.7309 223.577 -1450.63 221.792 -1451.78 0.0 221.792 -1451.78 15.0598 -33.2545 -1248.1827 5.01021 5.01021
12 4 -7.061672 0.0 -33.2545 6.86349 -15.7309 223.577 -1450.63 221.792 -1451.78 0.0 221.792 -1451.78 15.0598 -33.2545 -1248.1827 5.01021 5.01021
12 5 -7.049894 0.0 -33.114 6.86216 -15.7165 223.577 -1450.63 221.784 -1451.78 0.0 221.784 -1451.78 15.0213 -33.114 -1248.0886 5.02938 5.02938
12 6 -7.049894 0.0 -33.114 6.86216 -15.7165 223.577 -1450.63 221.784 -1451.78 0.0 221.784 -1451.78 15.0213 -33.114 -1248.0886 5.02938 5.02938
12 7 -7.049894 0.0 -33.114 6.86216 -15.7165 223.577 -1450.63 221.784 -1451.78 0.0 221.784 -1451.78 15.0213 -33.114 -1248.0886 5.02938 5.02938
13 0 -7.5394425 0.0 -42.1751 6.98109 -17.5535 223.577 -1450.63 221.683 -1447.27 0.0 221.683 -1447.27 19.6281 -42.1751 -1248.134 2.47529 2.47529
13 1 -7.2876334 0.0 -36.1732 6.94568 -14.1351 223.577 -1450.63 222.091 -1449.7 0.0 222.091 -1449.7 23.0446 -36.1732 -1240.7375 13.9446 13.9446
13 2 -7.3887486 0.0 -37.744 6.91513 -13.9217 223.577 -1450.63 221.853 -1448.39 0.0 221.853 -1448.39 23.7692 -37.744 -1240.5118 13.899 13.899
13 3 -7.5021286 0.0 -43.0476 7.10271 -16.7847 223.577 -1450.63 221.434 -1443.97 0.0 221.434 -1443.97 27.906 -43.0476 -1237.6776 10.2207 10.2207
13 4 -7.053377 0.0 -34.6845 7.28364 -16.054 223.577 -1450.63 221.897 -1449.27 0.0 221.897 -1449.27 29.105 -34.6845 -1232.9525 17.7289 17.7289
13 5 -7.2306747 0.0 -34.3648 7.27712 -14.5564 223.577 -1450.63 222.024 -1451.37 0.0 222.024 -1451.37 31.3063 -34.3648 -1232.4044 21.2732 21.2732
13 6 -6.1799517 0.0 -25.3512 7.26453 -15.4562 223.577 -1450.63 221.983 -1448.99 0.0 221.983 -1448.99 23.8963 -25.3512 -1228.4619 25.6182 25.6182
13 7 -6.1877694 0.0 -25.3935 7.25906 -15.423 223.577 -1450.63 222.004 -1449.06 0.0 222.004 -1449.06 24.1057 -25.3935 -1228.3439 25.8598 25.8598
14 0 -7.3259277 0.0 -39.1658 6.98079 -17.5237 223.577 -1450.63 221.409 -1447.98 0.0 221.409 -1447.98 17.7842 -39.1658 -1247.9526 3.945 3.945
14 1 -7.3008814 0.0 -38.9314 6.97088 -17.5093 223.577 -1450.63 221.4 -1447.92 0.0 221.4 -1447.92 17.5871 -38.9314 -1247.8644 3.92687 3.92687
15 0 -7.5702815 0.0 -46.6519 6.74638 -16.1657 223.577 -1450.63 221.192 -1439.07 0.0 221.192 -1439.07 16.6578 -46.6519 -1247.8721 0.203366 0.203366
15 1 -7.5702815 0.0 -46.6519 6.74638 -16.1657 223.577 -1450.63 221.192 -1439.07 0.0 221.192 -1439.07 16.6578 -46.6519 -1247.8721 0.203366 0.203366
15 2 -7.5702815 0.0 -46.6519 6.74638 -16.1657 223.577 -1450.63 221.192 -1439.07 0.0 221.192 -1439.07 16.6578 -46.6519 -1247.8721 0.203366 0.203366
15 3 -7.4013233 0.0 -44.6463 6.73189 -16.2289 223.577 -1450.63 221.247 -1439.58 0.0 221.247 -1439.58 15.2256 -44.6463 -1247.7537 0.18938 0.18938
15 4 -7.4013233 0.0 -44.6463 6.73189 -16.2289 223.577 -1450.63 221.247 -1439.58 0.0 221.247 -1439.58 15.2256 -44.6463 -1247.7537 0.18938 0.18938
15 5 -7.4585176 0.0 -45.5337 6.74918 -16.1984 223.577 -1450.63 221.114 -1438.88 0.0 221.114 -1438.88 16.2764 -45.5337 -1247.0233 0.348068 0.348068
15 6 -7.4585176 0.0 -45.5337 6.74918 -16.1984 223.577 -1450.63 221.114 -1438.88 0.0 221.114 -1438.88 16.2764 -45.5337 -1247.0233 0.348068 0.348068
15 7 -7.4585176 0.0 -45.5337 6.74918 -16.1984 223.577 -1450.63 221.114 -1438.88 0.0 221.114 -1438.88 16.2764 -45.5337 -1247.0233 0.348068 0.348068
16 0 -7.324404 0.0 -41.2936 7.10447 -17.2273 223.577 -1450.63 221.824 -1444.82 0.0 221.824 -1444.82 16.7944 -41.2936 -1247.4951 1.64593 1.64593
16 1 -7.5264397 0.0 -44.6739 7.15364 -15.9964 223.577 -1450.63 221.831 -1441.6 0.0 221.831 -1441.6 18.0488 -44.6739 -1246.394 3.25921 3.25921
16 2 -7.0859723 0.0 -35.0379 7.16055 -15.9477 223.577 -1450.63 221.858 -1449.28 0.0 221.858 -1449.28 18.5749 -35.0379 -1243.885 6.85571 6.85571
16 3 -6.203016 0.0 -25.1312 7.09522 -16.9021 223.577 -1450.63 221.579 -1450.79 0.0 221.579 -1450.79 21.8051 -25.1312 -1232.5371 13.939 13.939
17 0 -7.0482526 0.0 -36.8596 6.86591 -16.9317 223.577 -1450.63 222.552 -1448.36 0.0 222.552 -1448.36 15.4302 -36.8596 -1247.2374 5.96418 5.96418
17 1 -6.9429626 0.0 -35.0112 6.9656 -16.4389 223.577 -1450.63 222.688 -1449.06 0.0 222.688 -1449.06 16.4074 -35.0112 -1244.9758 8.31335 8.31335
17 2 -6.9527626 0.0 -35.1967 6.96743 -16.4368 223.577 -1450.63 222.689 -1448.93 0.0 222.689 -1448.93 16.4757 -35.1967 -1244.962 8.30503 8.30503
17 3 -7.2740955 0.0 -39.9506 7.0246 -17.7311 223.577 -1450.63 222.205 -1447.29 0.0 222.205 -1447.29 23.591 -39.9506 -1241.4447 9.54098 9.54098
17 4 -7.1322393 0.0 -33.6283 7.25039 -15.4938 223.577 -1450.63 223.034 -1453.44 0.0 223.034 -1453.44 31.8265 -33.6283 -1232.2078 23.3458 23.3458
18 0 -6.8688345 0.0 -29.6849 6.90227 -16.1582 223.577 -1450.63 221.854 -1454.61 0.0 221.854 -1454.61 15.7562 -29.6849 -1246.6847 7.01302 7.01302
18 1 -6.8906803 0.0 -34.4462 6.91102 -16.2376 223.577 -1450.63 222.072 -1448.01 0.0 222.072 -1448.01 15.1876 -34.4462 -1245.1965 6.33646 6.33646
18 2 -6.735918 0.0 -30.4609 6.94552 -16.3075 223.577 -1450.63 222.125 -1451.74 0.0 222.125 -1451.74 15.2572 -30.4609 -1244.8187 6.31058 6.31058
18 3 -6.9025803 0.0 -34.06 6.94791 -15.7987 223.577 -1450.63 222.379 -1448.78 0.0 222.379 -1448.78 19.446 -34.06 -1241.015 10.5963 10.5963
18 4 -6.9037743 0.0 -33.8804 6.94957 -15.7991 223.577 -1450.63 222.324 -1448.99 0.0 222.324 -1448.99 19.5641 -33.8804 -1240.9823 10.5725 10.5725
18 5 -6.958654 0.0 -36.9161 6.97979 -14.4471 223.577 -1450.63 222.191 -1443.59 0.0 222.191 -1443.59 19.4759 -36.9161 -1238.8391 11.8978 11.8978
19 0 -7.328613 0.0 -35.8758 7.14452 -15.2136 223.577 -1450.63 221.502 -1450.69 0.0 221.502 -1450.69 18.8302 -35.8758 -1246.2336 3.99064 3.99064
19 1 -7.2773457 0.0 -38.9941 7.0356 -16.271 223.577 -1450.63 221.471 -1446.21 0.0 221.471 -1446.21 17.8535 -38.9941 -1245.8796 3.3819 3.3819
19 2 -7.0181713 0.0 -32.9619 7.18911 -15.6714 223.577 -1450.63 221.657 -1450.75 0.0 221.657 -1450.75 18.8703 -32.9619 -1243.1846 5.54369 5.54369
19 3 -7.2629647 0.0 -36.2761 7.32069 -16.518 223.577 -1450.63 221.631 -1450.23 0.0 221.631 -1450.23 22.4424 -36.2761 -1242.4327 8.49483 8.49483
19 4 -7.05325 0.0 -34.1098 7.28053 -15.2897 223.577 -1450.63 221.498 -1448.78 0.0 221.498 -1448.78 19.5111 -34.1098 -1241.8807 8.15486 8.15486
19 5 -7.4802127 0.0 -44.9431 7.05261 -18.7966 223.577 -1450.63 221.582 -1443.0 0.0 221.582 -1443.0 25.2415 -44.9431 -1241.1196 5.93493 5.93493
19 6 -6.8155956 0.0 -30.5506 7.2913 -15.6361 223.577 -1450.63 221.635 -1450.94 0.0 221.635 -1450.94 19.0705 -30.5506 -1240.785 8.59906 8.59906
19 7 -6.73081 0.0 -31.2852 7.76843 -14.5508 223.577 -1450.63 221.618 -1446.57 0.0 221.618 -1446.57 25.8293 -31.2852 -1230.4078 18.622 18.622
20 0 -7.507513 0.0 -40.4226 6.91055 -15.6383 223.577 -1450.63 221.637 -1447.58 0.0 221.637 -1447.58 20.2209 -40.4226 -1246.1447 4.69189 4.69189
20 1 -7.502777 0.0 -40.378 6.91298 -15.6443 223.577 -1450.63 221.641 -1447.58 0.0 221.641 -1447.58 20.1831 -40.378 -1246.1339 4.69397 4.69397
20 2 -7.2510567 0.0 -37.4207 6.85297 -15.3268 223.577 -1450.63 221.71 -1447.92 0.0 221.71 -1447.92 18.4095 -37.4207 -1245.2213 6.37032 6.37032
20 3 -7.4933763 0.0 -43.4739 7.28007 -15.7214 223.577 -1450.63 221.576 -1442.05 0.0 221.576 -1442.05 28.7105 -43.4739 -1235.2374 14.4661 14.4661
20 4 -7.1372294 0.0 -32.7572 7.35228 -14.269 223.577 -1450.63 222.461 -1452.6 0.0 222.461 -1452.6 30.6344 -32.7572 -1232.2617 21.8129 21.8129
20 5 -7.1475477 0.0 -32.9145 7.34673 -14.2694 223.577 -1450.63 222.484 -1452.57 0.0 222.484 -1452.57 30.7408 -32.9145 -1232.2596 21.7725 21.7725
20 6 -6.9688888 0.0 -32.2265 7.32144 -16.304 223.577 -1450.63 221.832 -1451.78 0.0 221.832 -1451.78 31.2937 -32.2265 -1230.8809 20.7249 20.7249
20 7 -6.811026 0.0 -30.8932 7.2835 -16.0458 223.577 -1450.63 221.766 -1450.96 0.0 221.766 -1450.96 32.3415 -30.8932 -1227.7457 21.3963 21.3963
21 0 -7.31794 0.0 -39.8616 6.88583 -16.735 223.577 -1450.63 221.55 -1446.35 0.0 221.55 -1446.35 18.7056 -39.8616 -1245.9559 3.94143 3.94143
21 1 -7.2884603 0.0 -39.2672 6.89992 -16.7363 223.577 -1450.63 221.591 -1446.83 0.0 221.591 -1446.83 18.6796 -39.2672 -1245.8267 4.11567 4.11567
21 2 -7.2941046 0.0 -39.6747 6.87521 -16.7925 223.577 -1450.63 221.522 -1446.28 0.0 221.522 -1446.28 18.8862 -39.6747 -1245.5465 4.08996 4.08996
21 3 -7.258171 0.0 -39.9888 6.86659 -16.822 223.577 -1450.63 221.399 -1445.06 0.0 221.399 -1445.06 19.7241 -39.9888 -1243.9257 4.604 4.604
21 4 -7.2034445 0.0 -39.0145 6.86317 -16.89 223.577 -1450.63 221.441 -1445.81 0.0 221.441 -1445.81 19.5829 -39.0145 -1243.8007 4.70759 4.70759
21 5 -7.2428355 0.0 -41.0308 6.88 -16.7103 223.577 -1450.63 221.259 -1442.85 0.0 221.259 -1442.85 19.8332 -41.0308 -1242.7886 5.48699 5.48699
21 6 -7.325649 0.0 -44.077 6.9192 -15.6264 223.577 -1450.63 221.686 -1439.01 0.0 221.686 -1439.01 18.8241 -44.077 -1242.5769 6.19181 6.19181
21 7 -6.997615 0.0 -36.7684 6.98914 -15.1456 223.577 -1450.63 221.907 -1444.7 0.0 221.907 -1444.7 20.1899 -36.7684 -1239.3715 8.59597 8.59597
22 0 -6.691447 0.0 -33.1716 6.68851 -17.3476 223.577 -1450.63 222.668 -1449.1 0.0 222.668 -1449.1 13.9262 -33.1716 -1245.6774 6.91907 6.91907
22 1 -6.691447 0.0 -33.1716 6.68851 -17.3476 223.577 -1450.63 222.668 -1449.1 0.0 222.668 -1449.1 13.9262 -33.1716 -1245.6774 6.91907 6.91907
22 2 -6.691447 0.0 -33.1716 6.68851 -17.3476 223.577 -1450.63 222.668 -1449.1 0.0 222.668 -1449.1 13.9262 -33.1716 -1245.6774 6.91907 6.91907
22 3 -6.691447 0.0 -33.1716 6.68851 -17.3476 223.577 -1450.63 222.668 -1449.1 0.0 222.668 -1449.1 13.9262 -33.1716 -1245.6774 6.91907 6.91907
22 4 -6.692136 0.0 -33.1618 6.69128 -17.3232 223.577 -1450.63 222.663 -1449.09 0.0 222.663 -1449.09 13.95 -33.1618 -1245.6388 6.94455 6.94455
22 5 -6.692136 0.0 -33.1618 6.69128 -17.3232 223.577 -1450.63 222.663 -1449.09 0.0 222.663 -1449.09 13.95 -33.1618 -1245.6388 6.94455 6.94455
22 6 -6.682654 0.0 -33.1645 6.6927 -17.3271 223.577 -1450.63 222.739 -1449.05 0.0 222.739 -1449.05 13.8767 -33.1645 -1245.5989 7.08448 7.08448
22 7 -6.682654 0.0 -33.1645 6.6927 -17.3271 223.577 -1450.63 222.739 -1449.05 0.0 222.739 -1449.05 13.8767 -33.1645 -1245.5989 7.08448 7.08448
23 0 -6.6987147 0.0 -30.44 6.9134 -15.6569 223.577 -1450.63 222.925 -1451.8 0.0 222.925 -1451.8 13.9632 -30.44 -1245.3518 9.94203 9.94203
23 1 -6.7047596 0.0 -30.5477 6.92303 -15.6709 223.577 -1450.63 222.937 -1451.75 0.0 222.937 -1451.75 14.0328 -30.5477 -1245.3279 9.97083 9.97083
23 2 -6.691109 0.0 -30.274 6.92072 -15.6899 223.577 -1450.63 222.903 -1451.92 0.0 222.903 -1451.92 14.0793 -30.274 -1245.2118 10.0168 10.0168
23 3 -6.2777395 0.0 -25.0975 7.56448 -16.4861 223.577 -1450.63 222.807 -1452.82 0.0 222.807 -1452.82 22.4397 -25.0975 -1232.6708 19.5561 19.5561
23 4 -6.2777395 0.0 -25.0975 7.56448 -16.4861 223.577 -1450.63 222.807 -1452.82 0.0 222.807 -1452.82 22.4397 -25.0975 -1232.6708 19.5561 19.5561
23 5 -6.2777395 0.0 -25.0975 7.56448 -16.4861 223.577 -1450.63 222.807 -1452.82 0.0 222.807 -1452.82 22.4397 -25.0975 -1232.6708 19.5561 19.5561
23 6 -6.2827053 0.0 -25.1909 7.56963 -16.5042 223.577 -1450.63 222.822 -1452.79 0.0 222.822 -1452.79 22.5842 -25.1909 -1232.5747 19.6789 19.6789
23 7 -6.2993145 0.0 -25.4674 7.57691 -16.5208 223.577 -1450.63 222.803 -1452.61 0.0 222.803 -1452.61 22.7368 -25.4674 -1232.5376 19.6293 19.6293
24 0 -6.79722 0.0 -27.1123 7.25378 -16.9278 223.577 -1450.63 222.538 -1458.7 0.0 222.538 -1458.7 18.0406 -27.1123 -1245.2336 9.3619 9.3619
24 1 -6.7860785 0.0 -26.9411 7.25748 -16.9433 223.577 -1450.63 222.543 -1458.8 0.0 222.543 -1458.8 17.9942 -26.9411 -1245.204 9.252 9.252
24 2 -6.796924 0.0 -27.2462 7.24838 -16.9244 223.577 -1450.63 222.536 -1458.49 0.0 222.536 -1458.49 18.1382 -27.2462 -1245.062 9.74357 9.74357
24 3 -6.796924 0.0 -27.2462 7.24838 -16.9244 223.577 -1450.63 222.536 -1458.49 0.0 222.536 -1458.49 18.1382 -27.2462 -1245.062 9.74357 9.74357
24 4 -6.8607383 0.0 -30.4684 7.24711 -16.7995 223.577 -1450.63 222.239 -1453.97 0.0 222.239 -1453.97 17.3695 -30.4684 -1244.8298 8.92131 8.92131
24 5 -6.8232846 0.0 -29.7128 7.25191 -16.8227 223.577 -1450.63 222.322 -1454.67 0.0 222.322 -1454.67 17.4775 -29.7128 -1244.5834 8.96349 8.96349
24 6 -6.8232846 0.0 -29.7128 7.25191 -16.8227 223.577 -1450.63 222.322 -1454.67 0.0 222.322 -1454.67 17.4775 -29.7128 -1244.5834 8.96349 8.96349
24 7 -6.81513 0.0 -29.2838 7.25719 -16.8653 223.577 -1450.63 222.455 -1455.44 0.0 222.455 -1455.44 17.8527 -29.2838 -1244.4161 8.99067 8.99067
24 8 -6.7691913 0.0 -29.1763 7.27735 -16.5358 223.577 -1450.63 222.219 -1454.13 0.0 222.219 -1454.13 17.18 -29.1763 -1243.9073 10.1675 10.1675
24 9 -6.784839 0.0 -29.8916 7.22773 -16.7671 223.577 -1450.63 222.065 -1453.35 0.0 222.065 -1453.35 17.4083 -29.8916 -1243.7683 10.4502 10.4502
25 0 -7.275726 0.0 -38.9834 7.60162 -16.9914 223.577 -1450.63 222.399 -1447.48 0.0 222.399 -1447.48 18.8587 -38.9834 -1245.2057 8.63536 8.63536
25 1 -7.294707 0.0 -39.3125 7.63661 -17.0227 223.577 -1450.63 222.374 -1447.22 0.0 222.374 -1447.22 18.9833 -39.3125 -1245.1752 8.66638 8.66638
25 2 -6.8734145 0.0 -33.6485 7.48447 -15.7174 223.577 -1450.63 222.852 -1448.76 0.0 222.852 -1448.76 15.8162 -33.6485 -1243.7402 7.98681 7.98681
25 3 -6.862046 0.0 -33.5279 7.53658 -15.7248 223.577 -1450.63 222.873 -1448.72 0.0 222.873 -1448.72 15.7967 -33.5279 -1243.5781 8.48973 8.48973
25 4 -6.921703 0.0 -34.3135 7.23545 -17.1496 223.577 -1450.63 221.721 -1448.59 0.0 221.721 -1448.59 18.8062 -34.3135 -1242.3763 10.1192 10.1192
25 5 -6.407002 0.0 -26.7591 7.3747 -15.2078 223.577 -1450.63 222.452 -1450.83 0.0 222.452 -1450.83 20.6928 -26.7591 -1234.4442 20.4751 20.4751
26 0 -7.031243 0.0 -37.0906 6.94047 -15.6889 223.577 -1450.63 221.92 -1445.39 0.0 221.92 -1445.39 15.9618 -37.0906 -1244.5988 7.48952 7.48952
26 1 -6.8930554 0.0 -34.8674 6.78473 -18.8124 223.577 -1450.63 221.957 -1449.99 0.0 221.957 -1449.99 21.4925 -34.8674 -1241.4078 10.0978 10.0978
26 2 -6.887999 0.0 -34.8386 6.78947 -18.9628 223.577 -1450.63 221.915 -1450.03 0.0 221.915 -1450.03 21.8399 -34.8386 -1241.1136 10.1447 10.1447
26 3 -6.8087254 0.0 -35.1507 7.22124 -14.1132 223.577 -1450.63 221.931 -1442.76 0.0 221.931 -1442.76 19.8929 -35.1507 -1236.0868 14.8444 14.8444
26 4 -6.0698557 0.0 -24.6229 6.89796 -17.1385 223.577 -1450.63 222.788 -1451.81 0.0 222.788 -1451.81 20.7783 -24.6229 -1232.8667 16.5078 16.5078
26 5 -6.040715 0.0 -24.7941 6.94739 -16.6205 223.577 -1450.63 222.759 -1450.43 0.0 222.759 -1450.43 21.7882 -24.7941 -1230.6769 16.4736 16.4736
26 6 -6.0312095 0.0 -23.3178 7.18083 -16.8564 223.577 -1450.63 222.415 -1451.9 0.0 222.415 -1451.9 31.1441 -23.3178 -1221.6587 27.6678 27.6678
27 0 -7.192834 0.0 -36.2806 7.11203 -17.262 223.577 -1450.63 223.356 -1452.81 0.0 223.356 -1452.81 21.225 -36.2806 -1244.5096 10.3722 10.3722
27 1 -7.1809773 0.0 -35.5916 7.46269 -14.6257 223.577 -1450.63 222.94 -1449.86 0.0 222.94 -1449.86 25.9349 -35.5916 -1236.5767 17.8291 17.8291
27 2 -7.0424833 0.0 -33.5214 7.22347 -14.6805 223.577 -1450.63 222.926 -1451.2 0.0 222.926 -1451.2 27.9089 -33.5214 -1233.8865 21.3618 21.3618
28 0 -7.23188 0.0 -40.7023 7.03769 -16.0676 223.577 -1450.63 222.215 -1443.77 0.0 222.215 -1443.77 18.1023 -40.7023 -1244.155 7.81493 7.81493
28 1 -7.23188 0.0 -40.7023 7.03769 -16.0676 223.577 -1450.63 222.215 -1443.77 0.0 222.215 -1443.77 18.1023 -40.7023 -1244.155 7.81493 7.81493
28 2 -7.23188 0.0 -40.7023 7.03769 -16.0676 223.577 -1450.63 222.215 -1443.77 0.0 222.215 -1443.77 18.1023 -40.7023 -1244.155 7.81493 7.81493
28 3 -7.241333 0.0 -40.8676 7.04391 -16.058 223.577 -1450.63 222.241 -1443.69 0.0 222.241 -1443.69 18.4332 -40.8676 -1243.8834 7.75084 7.75084
28 4 -7.241333 0.0 -40.8676 7.04391 -16.058 223.577 -1450.63 222.241 -1443.69 0.0 222.241 -1443.69 18.4332 -40.8676 -1243.8834 7.75084 7.75084
28 5 -7.241333 0.0 -40.8676 7.04391 -16.058 223.577 -1450.63 222.241 -1443.69 0.0 222.241 -1443.69 18.4332 -40.8676 -1243.8834 7.75084 7.75084
28 6 -7.241333 0.0 -40.8676 7.04391 -16.058 223.577 -1450.63 222.241 -1443.69 0.0 222.241 -1443.69 18.4332 -40.8676 -1243.8834 7.75084 7.75084
28 7 -7.235197 0.0 -40.8885 7.04495 -16.0631 223.577 -1450.63 222.234 -1443.55 0.0 222.234 -1443.55 18.3256 -40.8885 -1243.8789 7.7442 7.7442
29 0 -6.9475617 0.0 -34.9964 6.85712 -14.8744 223.577 -1450.63 221.885 -1446.52 0.0 221.885 -1446.52 15.6673 -34.9964 -1243.9641 5.90309 5.90309
29 1 -6.8887496 0.0 -36.051 6.79856 -16.276 223.577 -1450.63 221.962 -1445.54 0.0 221.962 -1445.54 15.8398 -36.051 -1243.7892 5.78676 5.78676
29 2 -6.7607164 0.0 -29.5597 6.8731 -15.376 223.577 -1450.63 221.88 -1452.34 0.0 221.88 -1452.34 16.3266 -29.5597 -1243.6931 8.59657 8.59657
29 3 -7.126721 0.0 -41.3046 6.77012 -18.021 223.577 -1450.63 222.003 -1443.16 0.0 222.003 -1443.16 20.0476 -41.3046 -1242.414 7.1727 7.1727
29 4 -6.9079933 0.0 -36.6069 6.81019 -18.5169 223.577 -1450.63 222.332 -1447.79 0.0 222.332 -1447.79 21.2341 -36.6069 -1240.8308 8.87055 8.87055
29 5 -6.7206445 0.0 -33.6677 6.78192 -17.0614 223.577 -1450.63 221.769 -1446.99 0.0 221.769 -1446.99 19.8915 -33.6677 -1238.9972 10.5398 10.5398
29 6 -6.8847775 0.0 -32.149 7.15544 -14.2367 223.577 -1450.63 221.913 -1448.84 0.0 221.913 -1448.84 25.5938 -32.149 -1233.4822 17.2539 17.2539
30 0 -6.993107 0.0 -33.508 7.50673 -16.6366 223.577 -1450.63 222.116 -1450.68 0.0 222.116 -1450.68 18.2093 -33.508 -1243.8628 9.71402 9.71402
30 1 -7.1980705 0.0 -35.9726 7.30911 -15.9761 223.577 -1450.63 222.029 -1449.73 0.0 222.029 -1449.73 20.7134 -35.9726 -1242.9601 12.0712 12.0712
30 2 -6.353109 0.0 -24.3139 7.40921 -14.1066 223.577 -1450.63 221.634 -1451.31 0.0 221.634 -1451.31 20.2162 -24.3139 -1233.7737 14.9885 14.9885
31 0 -7.01401 0.0 -31.0637 6.99558 -16.1663 223.577 -1450.63 223.313 -1456.97 0.0 223.313 -1456.97 21.1385 -31.0637 -1243.5822 9.72559 9.72559
32 0 -6.8427215 0.0 -31.216 6.9717 -15.4224 223.577 -1450.63 221.8 -1450.89 0.0 221.8 -1450.89 18.9277 -31.216 -1241.3783 9.94188 9.94188
32 1 -6.6680965 0.0 -32.0281 6.99028 -15.555 223.577 -1450.63 221.829 -1446.93 0.0 221.829 -1446.93 19.0512 -32.0281 -1238.078 10.8533 10.8533
33 0 -6.6120224 0.0 -24.1587 7.30182 -15.4183 223.577 -1450.63 222.075 -1457.94 0.0 222.075 -1457.94 18.8539 -24.1587 -1241.1698 14.1516 14.1516
33 1 -6.6630754 0.0 -24.7766 7.3044 -15.5114 223.577 -1450.63 222.115 -1457.97 0.0 222.115 -1457.97 19.472 -24.7766 -1241.1595 14.1119 14.1119
34 0 -6.5417247 0.0 -32.6813 6.80397 -16.2673 223.577 -1450.63 221.67 -1444.61 0.0 221.67 -1444.61 15.2544 -32.6813 -1240.3668 8.96618 8.96618
35 0 -6.6964283 0.0 -29.6753 7.29411 -14.7295 223.577 -1450.63 222.35 -1450.54 0.0 222.35 -1450.54 18.0648 -29.6753 -1239.8005 9.8785 9.8785
35 1 -6.6925955 0.0 -29.5865 7.29475 -14.7166 223.577 -1450.63 222.343 -1450.59 0.0 222.343 -1450.59 18.0474 -29.5865 -1239.786 9.8966 9.8966
35 2 -5.5000906 0.0 -19.5134 7.20431 -16.7203 223.577 -1450.63 222.014 -1448.31 0.0 222.014 -1448.31 26.4314 -19.5134 -1219.378 28.9544 28.9544
35 3 -5.5019197 0.0 -19.5441 7.20597 -16.7197 223.577 -1450.63 222.008 -1448.28 0.0 222.008 -1448.28 26.4677 -19.5441 -1219.3484 28.9573 28.9573
36 0 -6.957982 0.0 -33.5073 7.46409 -15.2566 223.577 -1450.63 221.894 -1448.45 0.0 221.894 -1448.45 20.3545 -33.5073 -1239.7087 10.5904 10.5904
36 1 -6.9177566 0.0 -32.9149 7.5293 -15.1983 223.577 -1450.63 221.985 -1448.69 0.0 221.985 -1448.69 20.6636 -32.9149 -1238.9563 11.1059 11.1059
36 2 -7.6976585 0.0 -45.1306 7.48844 -15.7913 223.577 -1450.63 221.644 -1442.68 0.0 221.644 -1442.68 27.97 -45.1306 -1238.1967 14.3633 14.3633
37 0 -7.1664667 0.0 -38.3088 6.95874 -16.3397 223.577 -1450.63 221.94 -1446.37 0.0 221.94 -1446.37 23.067 -38.3088 -1239.6719 8.98157 8.98157
38 0 -6.9342213 0.0 -35.5269 7.32246 -17.3293 223.577 -1450.63 222.747 -1448.55 0.0 222.747 -1448.55 23.7396 -35.5269 -1237.5905 15.9748 15.9748
38 1 -7.259208 0.0 -39.9659 7.30891 -16.8161 223.577 -1450.63 222.18 -1445.63 0.0 222.18 -1445.63 26.7051 -39.9659 -1236.7107 16.4924 16.4924
38 2 -6.9407024 0.0 -35.3786 7.8391 -15.97 223.577 -1450.63 222.697 -1446.65 0.0 222.697 -1446.65 24.7279 -35.3786 -1234.6038 16.5743 16.5743
38 3 -7.3010697 0.0 -39.168 7.70556 -16.4544 223.577 -1450.63 222.463 -1447.01 0.0 222.463 -1447.01 32.9406 -39.168 -1230.7744 23.0607 23.0607
38 4 -6.875032 0.0 -35.9057 7.5489 -14.3641 223.577 -1450.63 222.558 -1443.39 0.0 222.558 -1443.39 26.1801 -35.9057 -1230.5576 20.465 20.465
39 0 -6.8387117 0.0 -35.4036 7.12585 -16.8769 223.577 -1450.63 223.49 -1448.18 0.0 223.49 -1448.18 23.7087 -35.4036 -1236.385 16.5393 16.5393
40 0 -6.466352 0.0 -24.1123 6.84529 -17.5173 223.577 -1450.63 222.498 -1459.09 0.0 222.498 -1459.09 25.0434 -24.1123 -1235.6608 15.2515 15.2515
41 0 -5.965538 0.0 -21.5451 7.40499 -16.6447 223.577 -1450.63 222.985 -1453.89 0.0 222.985 -1453.89 27.219 -21.5451 -1225.2311 27.5491 27.5491
